# Supplementary material for: Mating Design and Genetic Structure of a Multi-Parent Advanced Generation Intercross (MAGIC) Population of Sorghum (Sorghum bicolor (L.) Moench)
Source: G3 (Bethesda). 2017 Nov 17;8(1):331–41. doi: 10.1534/g3.117.300248 (PMC5765360; doi:10.1534/g3.117.300248)
Supplement: Supplementary file 2 [file 331FileS2.txt]

SNP_ID	alleles	chrom	pos
S1_1927	T/G	1	1927
S1_1950	C/T	1	1950
S1_2027	G/A	1	2027
S1_14655	T/A	1	14655
S1_27304	G/A	1	27304
S1_27307	G/A	1	27307
S1_27308	G/A	1	27308
S1_27309	G/A	1	27309
S1_27310	G/A	1	27310
S1_27514	G/A	1	27514
S1_69121	A/C	1	69121
S1_69140	T/C	1	69140
S1_69143	C/T	1	69143
S1_69164	C/T	1	69164
S1_69171	G/C	1	69171
S1_69198	G/A	1	69198
S1_79751	T/C	1	79751
S1_79848	G/A	1	79848
S1_80344	T/C	1	80344
S1_80439	C/T	1	80439
S1_80714	C/T	1	80714
S1_80717	T/C	1	80717
S1_80720	C/T	1	80720
S1_80721	A/G	1	80721
S1_80988	A/C	1	80988
S1_80989	A/C	1	80989
S1_80990	A/C	1	80990
S1_111984	T/G	1	111984
S1_111995	A/G	1	111995
S1_115524	T/C	1	115524
S1_118765	G/A	1	118765
S1_123617	G/A	1	123617
S1_124232	A/C	1	124232
S1_124233	T/C	1	124233
S1_128878	G/C	1	128878
S1_128880	G/A	1	128880
S1_128898	C/T	1	128898
S1_129218	G/C	1	129218
S1_131166	C/T	1	131166
S1_161809	A/C	1	161809
S1_169141	G/T	1	169141
S1_169284	C/T	1	169284
S1_175290	T/C	1	175290
S1_175337	G/A	1	175337
S1_175396	G/A	1	175396
S1_197383	T/C	1	197383
S1_197398	T/G	1	197398
S1_197561	A/T	1	197561
S1_197671	C/T	1	197671
S1_205610	C/A	1	205610
S1_217063	C/T	1	217063
S1_258333	A/G	1	258333
S1_259082	A/C	1	259082
S1_259272	G/A	1	259272
S1_261252	G/A	1	261252
S1_264608	G/C	1	264608
S1_264645	C/A	1	264645
S1_264647	A/G	1	264647
S1_264690	A/C	1	264690
S1_275427	G/A	1	275427
S1_282245	C/G	1	282245
S1_282481	A/T	1	282481
S1_282482	T/C	1	282482
S1_282483	G/T	1	282483
S1_290863	T/A	1	290863
S1_298324	C/G	1	298324
S1_298403	A/G	1	298403
S1_309544	G/C	1	309544
S1_309547	G/C	1	309547
S1_328586	T/A	1	328586
S1_330378	C/T	1	330378
S1_351312	A/C	1	351312
S1_351668	G/A	1	351668
S1_351803	G/A	1	351803
S1_352297	C/T	1	352297
S1_353053	C/T	1	353053
S1_353060	T/C	1	353060
S1_353098	A/G	1	353098
S1_370573	C/G	1	370573
S1_375504	A/G	1	375504
S1_391638	G/A	1	391638
S1_391829	C/T	1	391829
S1_391850	A/T	1	391850
S1_391921	T/G	1	391921
S1_392071	G/C	1	392071
S1_392101	G/C	1	392101
S1_410263	C/A	1	410263
S1_410881	G/C	1	410881
S1_410894	C/G	1	410894
S1_410895	G/C	1	410895
S1_434076	T/A	1	434076
S1_441390	T/C	1	441390
S1_441392	G/A	1	441392
S1_441396	G/C	1	441396
S1_450895	G/C	1	450895
S1_451341	T/C	1	451341
S1_452175	G/A	1	452175
S1_479251	A/G	1	479251
S1_551740	A/G	1	551740
S1_565854	G/A	1	565854
S1_566118	A/C	1	566118
S1_569222	G/A	1	569222
S1_569245	T/C	1	569245
S1_569248	T/C	1	569248
S1_572852	G/A	1	572852
S1_588035	A/T	1	588035
S1_588093	G/C	1	588093
S1_588094	G/T	1	588094
S1_605691	T/G	1	605691
S1_653102	C/G	1	653102
S1_653181	A/C	1	653181
S1_657220	C/A	1	657220
S1_668159	C/G	1	668159
S1_668161	C/A	1	668161
S1_668162	C/T	1	668162
S1_668164	C/T	1	668164
S1_668165	C/T	1	668165
S1_669763	A/C	1	669763
S1_682716	T/G	1	682716
S1_682718	C/G	1	682718
S1_691574	C/G	1	691574
S1_697551	G/C	1	697551
S1_697553	C/G	1	697553
S1_698354	T/G	1	698354
S1_698356	T/G	1	698356
S1_705549	C/T	1	705549
S1_721714	C/A	1	721714
S1_725849	T/G	1	725849
S1_725878	T/G	1	725878
S1_725880	T/G	1	725880
S1_729042	C/T	1	729042
S1_731775	G/T	1	731775
S1_739937	T/C	1	739937
S1_750012	C/T	1	750012
S1_759562	A/T	1	759562
S1_759589	A/C	1	759589
S1_759605	C/G	1	759605
S1_759690	A/T	1	759690
S1_759845	C/A	1	759845
S1_767616	G/A	1	767616
S1_772484	A/T	1	772484
S1_772693	C/A	1	772693
S1_773991	A/C	1	773991
S1_778679	T/C	1	778679
S1_778686	A/G	1	778686
S1_778701	A/G	1	778701
S1_778818	G/A	1	778818
S1_778982	A/G	1	778982
S1_780339	G/C	1	780339
S1_780340	T/A	1	780340
S1_780341	G/A	1	780341
S1_781248	G/A	1	781248
S1_781286	T/A	1	781286
S1_815888	G/C	1	815888
S1_815897	G/T	1	815897
S1_815933	T/A	1	815933
S1_820236	C/T	1	820236
S1_820338	T/C	1	820338
S1_820578	A/C	1	820578
S1_820731	T/C	1	820731
S1_820839	C/G	1	820839
S1_820846	G/A	1	820846
S1_820963	G/A	1	820963
S1_821014	C/G	1	821014
S1_824067	C/T	1	824067
S1_829571	T/G	1	829571
S1_841807	T/A	1	841807
S1_841841	A/G	1	841841
S1_842282	C/A	1	842282
S1_854062	C/T	1	854062
S1_866499	T/G	1	866499
S1_874018	G/T	1	874018
S1_875097	T/G	1	875097
S1_886210	C/A	1	886210
S1_886242	A/G	1	886242
S1_889394	T/G	1	889394
S1_893237	A/C	1	893237
S1_910127	T/C	1	910127
S1_910224	T/G	1	910224
S1_910266	C/T	1	910266
S1_911518	C/A	1	911518
S1_911521	A/G	1	911521
S1_911933	C/A	1	911933
S1_912071	C/G	1	912071
S1_912110	T/A	1	912110
S1_912118	G/A	1	912118
S1_914859	C/A	1	914859
S1_914872	G/C	1	914872
S1_918659	G/C	1	918659
S1_918695	C/G	1	918695
S1_918704	C/A	1	918704
S1_928105	T/G	1	928105
S1_928107	G/A	1	928107
S1_928109	G/A	1	928109
S1_932937	C/G	1	932937
S1_936006	C/T	1	936006
S1_936125	A/G	1	936125
S1_936132	C/T	1	936132
S1_996174	C/G	1	996174
S1_996175	A/C	1	996175
S1_996178	C/A	1	996178
S1_996179	A/C	1	996179
S1_1001995	G/C	1	1001995
S1_1004428	G/C	1	1004428
S1_1004443	G/A	1	1004443
S1_1005131	T/G	1	1005131
S1_1005132	T/G	1	1005132
S1_1010644	T/G	1	1010644
S1_1010740	T/C	1	1010740
S1_1010750	C/G	1	1010750
S1_1016207	G/A	1	1016207
S1_1022767	T/G	1	1022767
S1_1034329	A/C	1	1034329
S1_1042225	T/A	1	1042225
S1_1042226	C/T	1	1042226
S1_1050129	G/A	1	1050129
S1_1095015	A/C	1	1095015
S1_1147506	G/A	1	1147506
S1_1163807	T/C	1	1163807
S1_1163833	G/A	1	1163833
S1_1169380	C/A	1	1169380
S1_1169402	A/C	1	1169402
S1_1170262	A/C	1	1170262
S1_1195787	C/T	1	1195787
S1_1195788	C/T	1	1195788
S1_1197643	T/C	1	1197643
S1_1198529	A/G	1	1198529
S1_1204171	C/A	1	1204171
S1_1204242	T/C	1	1204242
S1_1209278	T/C	1	1209278
S1_1209434	G/A	1	1209434
S1_1218684	A/C	1	1218684
S1_1224424	C/T	1	1224424
S1_1224498	A/G	1	1224498
S1_1230115	C/T	1	1230115
S1_1249676	C/T	1	1249676
S1_1252171	G/A	1	1252171
S1_1256872	T/G	1	1256872
S1_1256904	G/A	1	1256904
S1_1256936	C/A	1	1256936
S1_1256937	T/C	1	1256937
S1_1256938	C/T	1	1256938
S1_1262275	G/A	1	1262275
S1_1262276	C/A	1	1262276
S1_1262310	G/A	1	1262310
S1_1262314	G/A	1	1262314
S1_1262315	G/A	1	1262315
S1_1262317	G/A	1	1262317
S1_1263008	G/T	1	1263008
S1_1266692	A/T	1	1266692
S1_1266694	C/T	1	1266694
S1_1266695	C/G	1	1266695
S1_1266697	C/T	1	1266697
S1_1269342	T/C	1	1269342
S1_1273860	G/C	1	1273860
S1_1273867	G/A	1	1273867
S1_1273876	G/C	1	1273876
S1_1273902	T/C	1	1273902
S1_1288629	G/A	1	1288629
S1_1291552	A/C	1	1291552
S1_1299829	A/T	1	1299829
S1_1299888	G/T	1	1299888
S1_1326090	G/C	1	1326090
S1_1327153	G/T	1	1327153
S1_1335448	G/T	1	1335448
S1_1335494	C/T	1	1335494
S1_1336417	C/A	1	1336417
S1_1339381	G/C	1	1339381
S1_1339397	C/A	1	1339397
S1_1339420	G/T	1	1339420
S1_1339427	A/G	1	1339427
S1_1339471	T/C	1	1339471
S1_1339519	G/A	1	1339519
S1_1343270	C/T	1	1343270
S1_1343322	G/A	1	1343322
S1_1348472	C/T	1	1348472
S1_1348520	C/T	1	1348520
S1_1354482	G/A	1	1354482
S1_1356419	T/C	1	1356419
S1_1356421	C/T	1	1356421
S1_1356440	A/T	1	1356440
S1_1376318	G/T	1	1376318
S1_1378459	C/T	1	1378459
S1_1379314	T/C	1	1379314
S1_1406467	A/G	1	1406467
S1_1418359	G/C	1	1418359
S1_1418362	C/G	1	1418362
S1_1418462	C/T	1	1418462
S1_1423342	T/G	1	1423342
S1_1423351	C/T	1	1423351
S1_1434571	C/T	1	1434571
S1_1434647	C/T	1	1434647
S1_1434764	T/C	1	1434764
S1_1434767	G/A	1	1434767
S1_1439009	C/T	1	1439009
S1_1443395	G/T	1	1443395
S1_1443426	G/C	1	1443426
S1_1443769	G/T	1	1443769
S1_1468177	G/A	1	1468177
S1_1471517	G/C	1	1471517
S1_1471533	T/G	1	1471533
S1_1471550	G/C	1	1471550
S1_1471566	T/G	1	1471566
S1_1471567	C/A	1	1471567
S1_1472950	C/T	1	1472950
S1_1472967	T/C	1	1472967
S1_1472976	C/T	1	1472976
S1_1472985	C/T	1	1472985
S1_1488613	A/G	1	1488613
S1_1489747	C/T	1	1489747
S1_1489748	C/T	1	1489748
S1_1489774	T/C	1	1489774
S1_1491206	G/C	1	1491206
S1_1491207	C/T	1	1491207
S1_1513979	T/G	1	1513979
S1_1527598	G/T	1	1527598
S1_1527599	T/G	1	1527599
S1_1527605	G/A	1	1527605
S1_1531373	G/A	1	1531373
S1_1531600	G/T	1	1531600
S1_1534477	C/G	1	1534477
S1_1534528	G/T	1	1534528
S1_1535167	A/T	1	1535167
S1_1537022	T/G	1	1537022
S1_1537042	T/G	1	1537042
S1_1537043	T/G	1	1537043
S1_1537050	T/G	1	1537050
S1_1537052	T/G	1	1537052
S1_1539298	G/C	1	1539298
S1_1550362	C/A	1	1550362
S1_1550373	C/T	1	1550373
S1_1550381	C/T	1	1550381
S1_1550387	G/T	1	1550387
S1_1553129	A/T	1	1553129
S1_1553727	A/C	1	1553727
S1_1555131	C/T	1	1555131
S1_1555142	G/T	1	1555142
S1_1557555	G/C	1	1557555
S1_1559381	A/T	1	1559381
S1_1568872	C/A	1	1568872
S1_1568879	T/A	1	1568879
S1_1578001	C/T	1	1578001
S1_1578028	T/G	1	1578028
S1_1579577	G/A	1	1579577
S1_1579632	A/C	1	1579632
S1_1581214	C/T	1	1581214
S1_1586233	T/G	1	1586233
S1_1605617	A/G	1	1605617
S1_1605631	G/A	1	1605631
S1_1605632	G/A	1	1605632
S1_1605912	C/G	1	1605912
S1_1605918	G/T	1	1605918
S1_1605920	G/T	1	1605920
S1_1605924	C/T	1	1605924
S1_1605928	G/C	1	1605928
S1_1607752	G/A	1	1607752
S1_1611048	A/C	1	1611048
S1_1611051	A/G	1	1611051
S1_1611052	A/G	1	1611052
S1_1611056	A/G	1	1611056
S1_1611072	A/G	1	1611072
S1_1611081	A/C	1	1611081
S1_1611084	A/C	1	1611084
S1_1611089	A/C	1	1611089
S1_1611093	A/C	1	1611093
S1_1611096	A/C	1	1611096
S1_1611097	A/C	1	1611097
S1_1611100	A/C	1	1611100
S1_1611104	A/C	1	1611104
S1_1611419	T/C	1	1611419
S1_1618438	C/T	1	1618438
S1_1618486	G/A	1	1618486
S1_1618512	G/A	1	1618512
S1_1622401	C/G	1	1622401
S1_1622402	T/G	1	1622402
S1_1622403	A/C	1	1622403
S1_1624216	C/A	1	1624216
S1_1634766	G/A	1	1634766
S1_1634767	T/G	1	1634767
S1_1634768	G/C	1	1634768
S1_1635548	C/A	1	1635548
S1_1635727	G/C	1	1635727
S1_1636746	G/A	1	1636746
S1_1638456	T/G	1	1638456
S1_1638482	G/C	1	1638482
S1_1647100	C/T	1	1647100
S1_1654502	A/C	1	1654502
S1_1666751	A/G	1	1666751
S1_1667972	T/G	1	1667972
S1_1667975	T/G	1	1667975
S1_1699188	C/G	1	1699188
S1_1699200	G/C	1	1699200
S1_1699218	C/T	1	1699218
S1_1699407	G/T	1	1699407
S1_1699411	C/T	1	1699411
S1_1699449	G/T	1	1699449
S1_1712666	C/T	1	1712666
S1_1722521	C/A	1	1722521
S1_1722546	T/A	1	1722546
S1_1739180	C/T	1	1739180
S1_1756880	T/G	1	1756880
S1_1756895	T/G	1	1756895
S1_1756903	A/G	1	1756903
S1_1776544	C/T	1	1776544
S1_1779216	G/C	1	1779216
S1_1787172	T/G	1	1787172
S1_1796914	T/G	1	1796914
S1_1800841	C/G	1	1800841
S1_1800882	T/C	1	1800882
S1_1825107	T/G	1	1825107
S1_1825130	C/T	1	1825130
S1_1839864	T/G	1	1839864
S1_1839872	T/G	1	1839872
S1_1839919	G/A	1	1839919
S1_1839921	G/A	1	1839921
S1_1839923	G/A	1	1839923
S1_1857391	G/C	1	1857391
S1_1857515	G/C	1	1857515
S1_1857549	T/C	1	1857549
S1_1857572	C/A	1	1857572
S1_1857574	C/T	1	1857574
S1_1866852	A/G	1	1866852
S1_1873206	G/A	1	1873206
S1_1873267	C/T	1	1873267
S1_1873269	C/T	1	1873269
S1_1873294	T/G	1	1873294
S1_1873297	A/G	1	1873297
S1_1873301	A/G	1	1873301
S1_1873304	A/G	1	1873304
S1_1873311	G/T	1	1873311
S1_1873381	T/G	1	1873381
S1_1873382	G/A	1	1873382
S1_1876311	G/A	1	1876311
S1_1882999	T/C	1	1882999
S1_1883094	A/C	1	1883094
S1_1887344	T/G	1	1887344
S1_1893363	C/G	1	1893363
S1_1893536	G/C	1	1893536
S1_1894405	T/G	1	1894405
S1_1897286	C/T	1	1897286
S1_1899354	C/T	1	1899354
S1_1899387	C/T	1	1899387
S1_1907850	T/A	1	1907850
S1_1922246	A/C	1	1922246
S1_1922257	A/G	1	1922257
S1_1922259	C/G	1	1922259
S1_1926116	A/T	1	1926116
S1_1929156	T/A	1	1929156
S1_1933362	C/T	1	1933362
S1_1933364	A/C	1	1933364
S1_1933366	T/A	1	1933366
S1_1933368	C/G	1	1933368
S1_1933369	C/T	1	1933369
S1_1937763	T/C	1	1937763
S1_1953596	T/A	1	1953596
S1_1960694	T/G	1	1960694
S1_1966419	C/T	1	1966419
S1_1966452	A/G	1	1966452
S1_1966464	C/T	1	1966464
S1_1966490	A/C	1	1966490
S1_1966601	C/A	1	1966601
S1_1979530	T/C	1	1979530
S1_1999538	A/C	1	1999538
S1_1999610	C/A	1	1999610
S1_1999611	C/T	1	1999611
S1_2000290	G/A	1	2000290
S1_2009926	T/G	1	2009926
S1_2022709	G/A	1	2022709
S1_2022807	A/C	1	2022807
S1_2022964	T/C	1	2022964
S1_2022998	G/A	1	2022998
S1_2025960	A/G	1	2025960
S1_2026022	G/C	1	2026022
S1_2041755	A/C	1	2041755
S1_2043326	C/A	1	2043326
S1_2047872	T/C	1	2047872
S1_2053648	C/G	1	2053648
S1_2053649	C/T	1	2053649
S1_2056994	T/C	1	2056994
S1_2057164	T/G	1	2057164
S1_2057168	C/T	1	2057168
S1_2057177	C/T	1	2057177
S1_2057198	C/T	1	2057198
S1_2057209	G/T	1	2057209
S1_2073326	A/G	1	2073326
S1_2079180	G/A	1	2079180
S1_2085072	T/A	1	2085072
S1_2085099	G/A	1	2085099
S1_2092889	A/C	1	2092889
S1_2095712	G/A	1	2095712
S1_2095746	A/C	1	2095746
S1_2104064	C/T	1	2104064
S1_2104071	C/T	1	2104071
S1_2104073	C/T	1	2104073
S1_2105854	C/T	1	2105854
S1_2105858	C/G	1	2105858
S1_2105893	G/A	1	2105893
S1_2106451	G/A	1	2106451
S1_2112448	C/T	1	2112448
S1_2125537	A/C	1	2125537
S1_2127331	T/G	1	2127331
S1_2127390	T/G	1	2127390
S1_2127819	T/A	1	2127819
S1_2135758	C/T	1	2135758
S1_2136366	T/G	1	2136366
S1_2136470	T/C	1	2136470
S1_2151087	C/A	1	2151087
S1_2162974	G/A	1	2162974
S1_2196024	C/T	1	2196024
S1_2196188	C/T	1	2196188
S1_2240575	C/G	1	2240575
S1_2240576	C/G	1	2240576
S1_2243448	T/G	1	2243448
S1_2247631	A/G	1	2247631
S1_2247632	G/T	1	2247632
S1_2247634	T/A	1	2247634
S1_2256346	T/A	1	2256346
S1_2274535	G/A	1	2274535
S1_2274693	C/T	1	2274693
S1_2289365	A/C	1	2289365
S1_2292620	G/A	1	2292620
S1_2292621	G/A	1	2292621
S1_2292622	G/C	1	2292622
S1_2292671	T/C	1	2292671
S1_2300015	A/T	1	2300015
S1_2305316	C/T	1	2305316
S1_2306329	G/T	1	2306329
S1_2306920	A/C	1	2306920
S1_2308483	C/A	1	2308483
S1_2308508	A/G	1	2308508
S1_2310262	T/G	1	2310262
S1_2313289	T/G	1	2313289
S1_2313293	T/G	1	2313293
S1_2313299	T/G	1	2313299
S1_2313309	T/G	1	2313309
S1_2323393	T/C	1	2323393
S1_2323459	C/A	1	2323459
S1_2339845	C/G	1	2339845
S1_2340868	A/C	1	2340868
S1_2348912	G/C	1	2348912
S1_2349022	C/A	1	2349022
S1_2349023	C/A	1	2349023
S1_2356424	A/C	1	2356424
S1_2357366	A/T	1	2357366
S1_2359827	C/T	1	2359827
S1_2359917	T/A	1	2359917
S1_2361591	G/A	1	2361591
S1_2361592	A/C	1	2361592
S1_2368734	G/A	1	2368734
S1_2368766	A/T	1	2368766
S1_2369344	T/A	1	2369344
S1_2369728	C/A	1	2369728
S1_2377910	A/G	1	2377910
S1_2378005	T/A	1	2378005
S1_2378051	G/C	1	2378051
S1_2378052	G/T	1	2378052
S1_2394162	T/G	1	2394162
S1_2394176	C/T	1	2394176
S1_2403203	A/C	1	2403203
S1_2403204	C/T	1	2403204
S1_2403207	C/T	1	2403207
S1_2403208	C/T	1	2403208
S1_2406276	C/T	1	2406276
S1_2421466	G/A	1	2421466
S1_2421469	C/A	1	2421469
S1_2421472	G/T	1	2421472
S1_2421483	A/C	1	2421483
S1_2429426	T/C	1	2429426
S1_2452914	A/G	1	2452914
S1_2454314	G/A	1	2454314
S1_2454661	G/A	1	2454661
S1_2465152	G/A	1	2465152
S1_2465206	C/T	1	2465206
S1_2466688	C/T	1	2466688
S1_2466689	C/T	1	2466689
S1_2466691	C/T	1	2466691
S1_2466692	C/T	1	2466692
S1_2466694	C/T	1	2466694
S1_2466695	A/T	1	2466695
S1_2491712	A/G	1	2491712
S1_2511771	C/G	1	2511771
S1_2513419	A/C	1	2513419
S1_2513642	A/T	1	2513642
S1_2519229	G/A	1	2519229
S1_2522352	G/A	1	2522352
S1_2527772	C/T	1	2527772
S1_2527969	G/A	1	2527969
S1_2527970	G/T	1	2527970
S1_2527971	T/G	1	2527971
S1_2527972	G/A	1	2527972
S1_2527973	G/T	1	2527973
S1_2527975	G/T	1	2527975
S1_2527976	G/T	1	2527976
S1_2527977	G/T	1	2527977
S1_2527980	G/T	1	2527980
S1_2527981	T/G	1	2527981
S1_2527982	G/A	1	2527982
S1_2527983	G/T	1	2527983
S1_2542647	C/T	1	2542647
S1_2549064	T/G	1	2549064
S1_2578842	T/A	1	2578842
S1_2578908	A/G	1	2578908
S1_2581857	C/T	1	2581857
S1_2581858	C/T	1	2581858
S1_2590562	C/A	1	2590562
S1_2591786	C/G	1	2591786
S1_2591793	C/A	1	2591793
S1_2591799	C/A	1	2591799
S1_2591820	G/A	1	2591820
S1_2606790	A/C	1	2606790
S1_2607838	G/A	1	2607838
S1_2632076	C/G	1	2632076
S1_2632122	C/G	1	2632122
S1_2634675	G/T	1	2634675
S1_2634751	G/T	1	2634751
S1_2638257	G/A	1	2638257
S1_2638298	C/T	1	2638298
S1_2638303	G/A	1	2638303
S1_2641236	C/T	1	2641236
S1_2653158	A/C	1	2653158
S1_2653971	G/C	1	2653971
S1_2653972	T/C	1	2653972
S1_2678547	T/G	1	2678547
S1_2682647	A/C	1	2682647
S1_2682681	A/C	1	2682681
S1_2698354	G/A	1	2698354
S1_2708092	A/T	1	2708092
S1_2709413	G/A	1	2709413
S1_2725303	G/T	1	2725303
S1_2725317	G/A	1	2725317
S1_2725359	T/C	1	2725359
S1_2734604	A/C	1	2734604
S1_2745228	G/A	1	2745228
S1_2768629	G/A	1	2768629
S1_2784102	C/T	1	2784102
S1_2784111	G/T	1	2784111
S1_2784220	G/A	1	2784220
S1_2784419	A/C	1	2784419
S1_2791177	A/G	1	2791177
S1_2794365	A/T	1	2794365
S1_2794394	C/T	1	2794394
S1_2794539	G/T	1	2794539
S1_2800286	G/A	1	2800286
S1_2800367	T/A	1	2800367
S1_2802549	A/T	1	2802549
S1_2810331	T/G	1	2810331
S1_2810345	T/G	1	2810345
S1_2834659	T/G	1	2834659
S1_2834660	G/A	1	2834660
S1_2847535	C/T	1	2847535
S1_2853586	G/C	1	2853586
S1_2853975	G/A	1	2853975
S1_2854966	A/C	1	2854966
S1_2860737	A/G	1	2860737
S1_2860742	G/C	1	2860742
S1_2871467	C/T	1	2871467
S1_2878532	G/A	1	2878532
S1_2878562	A/C	1	2878562
S1_2907015	T/A	1	2907015
S1_2908734	C/T	1	2908734
S1_2918265	T/G	1	2918265
S1_2942227	T/G	1	2942227
S1_2947116	A/C	1	2947116
S1_2958481	T/G	1	2958481
S1_2958483	T/G	1	2958483
S1_2968764	T/G	1	2968764
S1_2968776	T/G	1	2968776
S1_2968792	T/G	1	2968792
S1_2968800	T/G	1	2968800
S1_2968808	T/G	1	2968808
S1_2968810	T/G	1	2968810
S1_2974360	G/A	1	2974360
S1_2974887	G/A	1	2974887
S1_2982202	T/G	1	2982202
S1_3007762	A/C	1	3007762
S1_3007885	G/A	1	3007885
S1_3007891	G/C	1	3007891
S1_3008310	G/T	1	3008310
S1_3010593	A/C	1	3010593
S1_3019873	T/C	1	3019873
S1_3020093	C/G	1	3020093
S1_3020193	T/G	1	3020193
S1_3020195	T/G	1	3020195
S1_3023020	T/G	1	3023020
S1_3045599	C/T	1	3045599
S1_3045611	G/C	1	3045611
S1_3045617	C/A	1	3045617
S1_3071187	A/T	1	3071187
S1_3071300	G/A	1	3071300
S1_3071304	G/A	1	3071304
S1_3071305	G/A	1	3071305
S1_3071704	T/C	1	3071704
S1_3073026	A/T	1	3073026
S1_3073097	A/C	1	3073097
S1_3073111	G/A	1	3073111
S1_3078312	T/G	1	3078312
S1_3078313	G/A	1	3078313
S1_3079588	C/G	1	3079588
S1_3079713	C/A	1	3079713
S1_3089349	A/C	1	3089349
S1_3090473	A/C	1	3090473
S1_3090474	T/G	1	3090474
S1_3098853	T/C	1	3098853
S1_3100265	G/A	1	3100265
S1_3100280	A/C	1	3100280
S1_3100283	G/A	1	3100283
S1_3100575	A/G	1	3100575
S1_3100612	C/T	1	3100612
S1_3100637	T/C	1	3100637
S1_3100695	A/C	1	3100695
S1_3100857	G/A	1	3100857
S1_3100878	C/T	1	3100878
S1_3101096	T/A	1	3101096
S1_3151493	T/G	1	3151493
S1_3151563	G/A	1	3151563
S1_3165063	A/T	1	3165063
S1_3169029	C/T	1	3169029
S1_3169631	G/A	1	3169631
S1_3169632	G/A	1	3169632
S1_3169933	A/T	1	3169933
S1_3183273	C/T	1	3183273
S1_3215055	G/C	1	3215055
S1_3215276	T/A	1	3215276
S1_3270113	T/G	1	3270113
S1_3270177	C/G	1	3270177
S1_3292699	C/G	1	3292699
S1_3299879	G/A	1	3299879
S1_3300005	G/A	1	3300005
S1_3300008	A/C	1	3300008
S1_3300010	C/A	1	3300010
S1_3300297	G/A	1	3300297
S1_3300298	G/A	1	3300298
S1_3313160	C/T	1	3313160
S1_3313235	C/G	1	3313235
S1_3313281	A/C	1	3313281
S1_3321019	A/G	1	3321019
S1_3321828	G/T	1	3321828
S1_3321875	G/A	1	3321875
S1_3322363	T/A	1	3322363
S1_3346056	A/C	1	3346056
S1_3346073	A/C	1	3346073
S1_3349199	A/C	1	3349199
S1_3354688	C/A	1	3354688
S1_3354697	G/A	1	3354697
S1_3354724	G/A	1	3354724
S1_3354931	C/T	1	3354931
S1_3354933	C/T	1	3354933
S1_3354936	C/T	1	3354936
S1_3354954	G/C	1	3354954
S1_3354970	G/A	1	3354970
S1_3354991	G/A	1	3354991
S1_3355007	G/A	1	3355007
S1_3355021	G/A	1	3355021
S1_3355042	C/A	1	3355042
S1_3358044	T/C	1	3358044
S1_3358076	G/A	1	3358076
S1_3358080	C/A	1	3358080
S1_3358091	G/A	1	3358091
S1_3360416	C/T	1	3360416
S1_3360751	A/C	1	3360751
S1_3414338	A/T	1	3414338
S1_3414373	C/T	1	3414373
S1_3418525	G/C	1	3418525
S1_3418529	G/T	1	3418529
S1_3418560	C/A	1	3418560
S1_3418636	T/C	1	3418636
S1_3418649	A/T	1	3418649
S1_3418778	A/C	1	3418778
S1_3470657	G/A	1	3470657
S1_3490558	T/A	1	3490558
S1_3513513	G/A	1	3513513
S1_3516895	C/A	1	3516895
S1_3516916	G/A	1	3516916
S1_3516917	G/A	1	3516917
S1_3516985	T/G	1	3516985
S1_3517009	G/A	1	3517009
S1_3529324	G/A	1	3529324
S1_3539687	T/G	1	3539687
S1_3545989	A/C	1	3545989
S1_3546108	A/C	1	3546108
S1_3546148	A/G	1	3546148
S1_3546998	G/A	1	3546998
S1_3552575	G/A	1	3552575
S1_3558763	T/G	1	3558763
S1_3558766	T/G	1	3558766
S1_3568302	C/T	1	3568302
S1_3619184	T/A	1	3619184
S1_3622857	A/C	1	3622857
S1_3622859	A/C	1	3622859
S1_3622860	A/C	1	3622860
S1_3633167	C/G	1	3633167
S1_3643206	G/C	1	3643206
S1_3643212	G/C	1	3643212
S1_3690862	A/C	1	3690862
S1_3702314	C/A	1	3702314
S1_3702576	C/T	1	3702576
S1_3702578	C/G	1	3702578
S1_3702583	A/T	1	3702583
S1_3702591	C/T	1	3702591
S1_3702594	C/T	1	3702594
S1_3702606	C/T	1	3702606
S1_3702609	C/T	1	3702609
S1_3719836	A/G	1	3719836
S1_3719841	T/G	1	3719841
S1_3724613	T/C	1	3724613
S1_3724683	G/C	1	3724683
S1_3724707	T/C	1	3724707
S1_3724839	C/G	1	3724839
S1_3724874	C/G	1	3724874
S1_3732489	T/A	1	3732489
S1_3740331	A/C	1	3740331
S1_3740332	T/A	1	3740332
S1_3743167	G/A	1	3743167
S1_3744894	A/C	1	3744894
S1_3752391	C/T	1	3752391
S1_3752493	A/T	1	3752493
S1_3767871	T/C	1	3767871
S1_3767896	T/C	1	3767896
S1_3830456	G/A	1	3830456
S1_3830463	C/T	1	3830463
S1_3830487	C/T	1	3830487
S1_3845260	T/G	1	3845260
S1_3847242	C/G	1	3847242
S1_3847322	A/T	1	3847322
S1_3866646	A/C	1	3866646
S1_3866648	A/C	1	3866648
S1_3866649	A/C	1	3866649
S1_3866659	A/C	1	3866659
S1_3866680	A/C	1	3866680
S1_3866701	A/C	1	3866701
S1_3866811	T/A	1	3866811
S1_3869698	C/A	1	3869698
S1_3871863	T/A	1	3871863
S1_3875134	A/T	1	3875134
S1_3875155	T/C	1	3875155
S1_3885685	T/C	1	3885685
S1_3903317	G/C	1	3903317
S1_3982934	A/G	1	3982934
S1_3988888	G/C	1	3988888
S1_4002559	G/A	1	4002559
S1_4003892	C/G	1	4003892
S1_4004023	G/C	1	4004023
S1_4017677	A/G	1	4017677
S1_4029998	C/T	1	4029998
S1_4038017	A/C	1	4038017
S1_4042281	G/T	1	4042281
S1_4042284	T/C	1	4042284
S1_4042421	C/T	1	4042421
S1_4046779	C/G	1	4046779
S1_4047470	A/G	1	4047470
S1_4047792	C/G	1	4047792
S1_4047850	G/A	1	4047850
S1_4056475	C/A	1	4056475
S1_4057299	C/A	1	4057299
S1_4060794	A/C	1	4060794
S1_4060807	A/C	1	4060807
S1_4060809	G/C	1	4060809
S1_4060965	T/C	1	4060965
S1_4060985	G/A	1	4060985
S1_4060992	A/G	1	4060992
S1_4060996	C/T	1	4060996
S1_4076672	G/T	1	4076672
S1_4076788	G/A	1	4076788
S1_4077755	G/A	1	4077755
S1_4077792	A/G	1	4077792
S1_4079373	T/G	1	4079373
S1_4079998	C/A	1	4079998
S1_4080249	C/A	1	4080249
S1_4081742	C/A	1	4081742
S1_4081743	T/G	1	4081743
S1_4082005	A/T	1	4082005
S1_4112356	G/A	1	4112356
S1_4112393	A/G	1	4112393
S1_4114352	G/C	1	4114352
S1_4114408	G/A	1	4114408
S1_4115694	C/T	1	4115694
S1_4123779	T/G	1	4123779
S1_4125157	G/A	1	4125157
S1_4125204	C/T	1	4125204
S1_4129704	G/C	1	4129704
S1_4134782	A/C	1	4134782
S1_4139875	T/G	1	4139875
S1_4144881	C/T	1	4144881
S1_4144894	C/A	1	4144894
S1_4147070	T/C	1	4147070
S1_4154242	A/T	1	4154242
S1_4154244	C/T	1	4154244
S1_4156005	G/A	1	4156005
S1_4191268	C/G	1	4191268
S1_4195942	A/C	1	4195942
S1_4198012	A/C	1	4198012
S1_4198303	C/A	1	4198303
S1_4218045	G/A	1	4218045
S1_4221170	G/A	1	4221170
S1_4221211	G/A	1	4221211
S1_4239927	T/G	1	4239927
S1_4266812	A/T	1	4266812
S1_4267740	G/A	1	4267740
S1_4267792	A/G	1	4267792
S1_4267795	G/C	1	4267795
S1_4268108	T/C	1	4268108
S1_4268129	T/C	1	4268129
S1_4270896	A/C	1	4270896
S1_4277024	A/C	1	4277024
S1_4289135	A/G	1	4289135
S1_4289278	T/A	1	4289278
S1_4292406	T/G	1	4292406
S1_4292407	T/G	1	4292407
S1_4292500	T/A	1	4292500
S1_4293374	A/G	1	4293374
S1_4319690	G/A	1	4319690
S1_4319694	G/A	1	4319694
S1_4348294	T/G	1	4348294
S1_4374302	C/T	1	4374302
S1_4374365	T/C	1	4374365
S1_4396700	T/A	1	4396700
S1_4408231	A/G	1	4408231
S1_4416716	A/T	1	4416716
S1_4437508	G/A	1	4437508
S1_4437511	G/A	1	4437511
S1_4447993	G/C	1	4447993
S1_4448802	C/G	1	4448802
S1_4448809	G/T	1	4448809
S1_4449566	T/C	1	4449566
S1_4449573	G/C	1	4449573
S1_4483755	C/T	1	4483755
S1_4485247	A/T	1	4485247
S1_4486923	T/A	1	4486923
S1_4546530	G/A	1	4546530
S1_4547147	A/T	1	4547147
S1_4547342	C/T	1	4547342
S1_4547345	C/T	1	4547345
S1_4566700	C/T	1	4566700
S1_4576767	C/G	1	4576767
S1_4608846	A/T	1	4608846
S1_4633582	G/A	1	4633582
S1_4633725	G/A	1	4633725
S1_4635231	C/G	1	4635231
S1_4655149	C/A	1	4655149
S1_4659010	T/A	1	4659010
S1_4672141	A/C	1	4672141
S1_4681546	A/C	1	4681546
S1_4686342	A/C	1	4686342
S1_4686347	A/C	1	4686347
S1_4686350	A/C	1	4686350
S1_4686360	A/C	1	4686360
S1_4686364	A/C	1	4686364
S1_4689914	G/T	1	4689914
S1_4689923	A/C	1	4689923
S1_4689930	G/C	1	4689930
S1_4689932	G/C	1	4689932
S1_4689934	G/C	1	4689934
S1_4694396	A/G	1	4694396
S1_4701767	T/C	1	4701767
S1_4706343	C/T	1	4706343
S1_4706397	C/A	1	4706397
S1_4706887	G/A	1	4706887
S1_4706903	T/C	1	4706903
S1_4706964	G/C	1	4706964
S1_4706968	A/G	1	4706968
S1_4706989	G/C	1	4706989
S1_4707013	C/G	1	4707013
S1_4707063	T/C	1	4707063
S1_4707066	G/A	1	4707066
S1_4707079	A/G	1	4707079
S1_4709031	T/C	1	4709031
S1_4758435	T/G	1	4758435
S1_4758436	T/G	1	4758436
S1_4766777	C/T	1	4766777
S1_4766778	C/T	1	4766778
S1_4766780	A/C	1	4766780
S1_4770895	C/A	1	4770895
S1_4773578	A/G	1	4773578
S1_4797728	G/A	1	4797728
S1_4822590	T/C	1	4822590
S1_4864816	C/G	1	4864816
S1_4865519	G/A	1	4865519
S1_4891858	G/A	1	4891858
S1_4891936	T/A	1	4891936
S1_4891998	A/G	1	4891998
S1_4898620	T/G	1	4898620
S1_4951584	C/G	1	4951584
S1_4955533	A/G	1	4955533
S1_4956562	T/G	1	4956562
S1_4983689	G/C	1	4983689
S1_4984144	T/C	1	4984144
S1_4984185	G/A	1	4984185
S1_4984686	G/A	1	4984686
S1_5006902	G/A	1	5006902
S1_5006923	A/G	1	5006923
S1_5006925	G/A	1	5006925
S1_5010971	C/G	1	5010971
S1_5011032	T/G	1	5011032
S1_5011035	C/T	1	5011035
S1_5011063	C/A	1	5011063
S1_5011091	G/T	1	5011091
S1_5016766	A/G	1	5016766
S1_5023943	G/A	1	5023943
S1_5024347	A/C	1	5024347
S1_5024414	C/T	1	5024414
S1_5024553	T/G	1	5024553
S1_5024583	A/G	1	5024583
S1_5024670	C/T	1	5024670
S1_5033552	A/T	1	5033552
S1_5033561	T/G	1	5033561
S1_5033578	T/G	1	5033578
S1_5033580	G/A	1	5033580
S1_5055715	G/T	1	5055715
S1_5055717	G/T	1	5055717
S1_5056512	A/G	1	5056512
S1_5057675	C/T	1	5057675
S1_5057711	C/A	1	5057711
S1_5075318	G/C	1	5075318
S1_5076077	G/A	1	5076077
S1_5076099	T/G	1	5076099
S1_5076107	G/A	1	5076107
S1_5076923	T/G	1	5076923
S1_5076940	G/T	1	5076940
S1_5076946	T/A	1	5076946
S1_5076997	T/A	1	5076997
S1_5082315	T/G	1	5082315
S1_5085760	G/A	1	5085760
S1_5094236	T/G	1	5094236
S1_5094237	T/G	1	5094237
S1_5094238	A/T	1	5094238
S1_5094239	A/T	1	5094239
S1_5094240	T/G	1	5094240
S1_5094246	T/G	1	5094246
S1_5094250	T/G	1	5094250
S1_5094263	T/G	1	5094263
S1_5094272	A/T	1	5094272
S1_5094273	A/C	1	5094273
S1_5094274	T/C	1	5094274
S1_5096287	C/A	1	5096287
S1_5099324	G/C	1	5099324
S1_5100939	C/G	1	5100939
S1_5101264	A/G	1	5101264
S1_5101327	T/C	1	5101327
S1_5103809	T/C	1	5103809
S1_5103810	G/T	1	5103810
S1_5110090	A/C	1	5110090
S1_5111891	A/C	1	5111891
S1_5111892	A/C	1	5111892
S1_5111989	T/G	1	5111989
S1_5233316	A/C	1	5233316
S1_5233319	A/C	1	5233319
S1_5233321	A/C	1	5233321
S1_5233322	A/C	1	5233322
S1_5245068	G/A	1	5245068
S1_5288492	G/C	1	5288492
S1_5288493	C/G	1	5288493
S1_5288495	A/C	1	5288495
S1_5288496	G/C	1	5288496
S1_5288498	C/G	1	5288498
S1_5288500	G/C	1	5288500
S1_5312583	T/A	1	5312583
S1_5377992	A/C	1	5377992
S1_5395905	A/G	1	5395905
S1_5396945	A/G	1	5396945
S1_5397022	T/G	1	5397022
S1_5401886	C/G	1	5401886
S1_5401911	T/G	1	5401911
S1_5401939	G/A	1	5401939
S1_5418039	G/A	1	5418039
S1_5418132	G/A	1	5418132
S1_5419019	G/C	1	5419019
S1_5450483	C/A	1	5450483
S1_5450961	C/T	1	5450961
S1_5475253	A/C	1	5475253
S1_5479319	C/T	1	5479319
S1_5486481	G/A	1	5486481
S1_5486505	G/A	1	5486505
S1_5486506	G/A	1	5486506
S1_5487595	G/A	1	5487595
S1_5487597	G/A	1	5487597
S1_5487732	T/G	1	5487732
S1_5487737	T/A	1	5487737
S1_5487739	C/G	1	5487739
S1_5487742	A/C	1	5487742
S1_5487743	G/A	1	5487743
S1_5487764	T/A	1	5487764
S1_5494643	A/G	1	5494643
S1_5505138	T/A	1	5505138
S1_5518271	T/A	1	5518271
S1_5521099	T/A	1	5521099
S1_5528976	T/G	1	5528976
S1_5531140	C/A	1	5531140
S1_5531141	G/A	1	5531141
S1_5531143	C/A	1	5531143
S1_5531144	G/A	1	5531144
S1_5531151	C/A	1	5531151
S1_5531159	C/G	1	5531159
S1_5531160	G/A	1	5531160
S1_5531163	A/G	1	5531163
S1_5531881	G/A	1	5531881
S1_5545635	T/C	1	5545635
S1_5545656	G/A	1	5545656
S1_5567124	C/G	1	5567124
S1_5567231	C/A	1	5567231
S1_5567421	G/C	1	5567421
S1_5571253	T/G	1	5571253
S1_5585357	C/T	1	5585357
S1_5591024	G/A	1	5591024
S1_5591219	C/A	1	5591219
S1_5596766	A/C	1	5596766
S1_5596862	G/A	1	5596862
S1_5611857	A/G	1	5611857
S1_5612109	C/T	1	5612109
S1_5612123	G/C	1	5612123
S1_5612150	C/G	1	5612150
S1_5612211	C/T	1	5612211
S1_5612218	G/A	1	5612218
S1_5612230	A/C	1	5612230
S1_5612237	A/C	1	5612237
S1_5612242	A/C	1	5612242
S1_5612243	A/C	1	5612243
S1_5612973	T/G	1	5612973
S1_5617294	G/A	1	5617294
S1_5617347	C/T	1	5617347
S1_5621349	A/G	1	5621349
S1_5621359	A/C	1	5621359
S1_5621439	C/T	1	5621439
S1_5621440	C/T	1	5621440
S1_5621441	C/T	1	5621441
S1_5621442	C/T	1	5621442
S1_5621445	C/T	1	5621445
S1_5621446	C/T	1	5621446
S1_5621469	G/C	1	5621469
S1_5630355	C/A	1	5630355
S1_5633919	A/T	1	5633919
S1_5633922	C/T	1	5633922
S1_5638461	G/C	1	5638461
S1_5638462	T/G	1	5638462
S1_5638463	G/A	1	5638463
S1_5638464	G/A	1	5638464
S1_5638467	G/A	1	5638467
S1_5638469	G/A	1	5638469
S1_5638470	G/A	1	5638470
S1_5640670	C/G	1	5640670
S1_5641225	A/C	1	5641225
S1_5646094	G/A	1	5646094
S1_5646095	G/A	1	5646095
S1_5653567	A/C	1	5653567
S1_5653926	G/A	1	5653926
S1_5658034	A/C	1	5658034
S1_5659951	C/G	1	5659951
S1_5661983	C/T	1	5661983
S1_5676043	G/A	1	5676043
S1_5676125	G/A	1	5676125
S1_5676908	T/G	1	5676908
S1_5681938	T/G	1	5681938
S1_5681940	T/G	1	5681940
S1_5686920	T/C	1	5686920
S1_5686926	C/T	1	5686926
S1_5687401	G/T	1	5687401
S1_5692334	T/A	1	5692334
S1_5692361	A/G	1	5692361
S1_5695511	A/G	1	5695511
S1_5695582	A/C	1	5695582
S1_5696553	A/T	1	5696553
S1_5704222	A/C	1	5704222
S1_5704226	A/C	1	5704226
S1_5708543	A/C	1	5708543
S1_5708552	A/C	1	5708552
S1_5709094	A/C	1	5709094
S1_5718900	A/T	1	5718900
S1_5718981	C/G	1	5718981
S1_5722461	C/T	1	5722461
S1_5722495	T/A	1	5722495
S1_5746562	G/C	1	5746562
S1_5746679	T/A	1	5746679
S1_5746680	T/A	1	5746680
S1_5759611	A/G	1	5759611
S1_5765374	T/G	1	5765374
S1_5765382	A/T	1	5765382
S1_5765399	T/G	1	5765399
S1_5765400	G/T	1	5765400
S1_5765401	G/T	1	5765401
S1_5765406	T/G	1	5765406
S1_5765426	T/G	1	5765426
S1_5766483	G/T	1	5766483
S1_5769435	C/A	1	5769435
S1_5791677	C/T	1	5791677
S1_5792348	A/G	1	5792348
S1_5792349	G/C	1	5792349
S1_5792350	A/C	1	5792350
S1_5792470	T/G	1	5792470
S1_5792471	G/C	1	5792471
S1_5792472	C/T	1	5792472
S1_5796698	T/G	1	5796698
S1_5796709	T/G	1	5796709
S1_5796711	A/T	1	5796711
S1_5797036	A/T	1	5797036
S1_5798583	C/A	1	5798583
S1_5798671	A/C	1	5798671
S1_5798678	A/C	1	5798678
S1_5862846	C/T	1	5862846
S1_5864708	T/C	1	5864708
S1_5873212	G/T	1	5873212
S1_5877560	T/C	1	5877560
S1_5879064	C/G	1	5879064
S1_5883742	T/C	1	5883742
S1_5883781	C/A	1	5883781
S1_5883782	A/G	1	5883782
S1_5883783	G/C	1	5883783
S1_5885132	A/C	1	5885132
S1_5885137	A/C	1	5885137
S1_5885139	A/C	1	5885139
S1_5885159	A/C	1	5885159
S1_5885164	A/C	1	5885164
S1_5885168	A/C	1	5885168
S1_5885173	A/C	1	5885173
S1_5885818	C/T	1	5885818
S1_5887906	T/A	1	5887906
S1_5887907	G/C	1	5887907
S1_5887994	T/C	1	5887994
S1_5888009	C/T	1	5888009
S1_5888021	T/A	1	5888021
S1_5888064	A/G	1	5888064
S1_5891080	C/A	1	5891080
S1_5891081	A/C	1	5891081
S1_5891082	A/T	1	5891082
S1_5891116	A/G	1	5891116
S1_5891149	C/T	1	5891149
S1_5891425	T/C	1	5891425
S1_5891442	G/A	1	5891442
S1_5893979	T/G	1	5893979
S1_5893989	C/T	1	5893989
S1_5898100	C/G	1	5898100
S1_5898485	G/C	1	5898485
S1_5906857	G/A	1	5906857
S1_5915427	T/G	1	5915427
S1_5916289	A/G	1	5916289
S1_5916691	A/C	1	5916691
S1_5916775	T/G	1	5916775
S1_5921317	A/C	1	5921317
S1_5921318	A/C	1	5921318
S1_5921372	G/A	1	5921372
S1_5933344	C/T	1	5933344
S1_5940922	T/G	1	5940922
S1_5940924	T/G	1	5940924
S1_5940925	T/G	1	5940925
S1_5940929	C/T	1	5940929
S1_5943424	G/A	1	5943424
S1_5943451	A/G	1	5943451
S1_5948112	G/T	1	5948112
S1_5948204	A/G	1	5948204
S1_5948283	T/C	1	5948283
S1_5953989	G/C	1	5953989
S1_5954240	C/G	1	5954240
S1_5954330	G/A	1	5954330
S1_5955292	T/G	1	5955292
S1_5957992	C/T	1	5957992
S1_5958014	A/G	1	5958014
S1_5963038	C/T	1	5963038
S1_5971402	A/C	1	5971402
S1_5976319	G/C	1	5976319
S1_6004977	G/T	1	6004977
S1_6005097	G/C	1	6005097
S1_6005512	T/G	1	6005512
S1_6026397	A/T	1	6026397
S1_6026449	T/G	1	6026449
S1_6027182	T/G	1	6027182
S1_6028801	C/G	1	6028801
S1_6029522	G/C	1	6029522
S1_6031985	C/G	1	6031985
S1_6031986	G/A	1	6031986
S1_6043860	A/G	1	6043860
S1_6046203	G/A	1	6046203
S1_6052887	A/G	1	6052887
S1_6052956	A/G	1	6052956
S1_6052977	A/G	1	6052977
S1_6053043	T/A	1	6053043
S1_6053066	A/G	1	6053066
S1_6053385	T/C	1	6053385
S1_6062682	C/T	1	6062682
S1_6062704	A/C	1	6062704
S1_6062712	T/G	1	6062712
S1_6091076	C/G	1	6091076
S1_6091095	C/T	1	6091095
S1_6091099	C/T	1	6091099
S1_6092902	C/G	1	6092902
S1_6092918	A/C	1	6092918
S1_6092919	G/A	1	6092919
S1_6093491	A/G	1	6093491
S1_6095884	G/A	1	6095884
S1_6096838	T/G	1	6096838
S1_6096840	T/G	1	6096840
S1_6096870	G/A	1	6096870
S1_6096873	G/T	1	6096873
S1_6096874	G/A	1	6096874
S1_6096876	A/C	1	6096876
S1_6096878	A/C	1	6096878
S1_6096883	A/C	1	6096883
S1_6096895	A/C	1	6096895
S1_6096909	A/C	1	6096909
S1_6096920	T/A	1	6096920
S1_6096922	G/A	1	6096922
S1_6096923	A/C	1	6096923
S1_6096927	G/A	1	6096927
S1_6096928	T/A	1	6096928
S1_6109014	G/A	1	6109014
S1_6109876	T/C	1	6109876
S1_6148410	T/A	1	6148410
S1_6158073	T/G	1	6158073
S1_6158772	A/C	1	6158772
S1_6162241	T/A	1	6162241
S1_6165572	A/T	1	6165572
S1_6181593	C/A	1	6181593
S1_6181645	G/A	1	6181645
S1_6216876	G/A	1	6216876
S1_6217250	C/T	1	6217250
S1_6217252	C/T	1	6217252
S1_6220258	T/C	1	6220258
S1_6221801	A/C	1	6221801
S1_6221803	A/C	1	6221803
S1_6221805	A/C	1	6221805
S1_6221811	A/C	1	6221811
S1_6222744	T/C	1	6222744
S1_6237786	C/A	1	6237786
S1_6265817	C/T	1	6265817
S1_6268668	A/G	1	6268668
S1_6284679	T/C	1	6284679
S1_6289594	A/C	1	6289594
S1_6290362	C/G	1	6290362
S1_6295883	G/A	1	6295883
S1_6295885	G/A	1	6295885
S1_6303010	T/G	1	6303010
S1_6305072	C/T	1	6305072
S1_6305877	A/G	1	6305877
S1_6312632	G/A	1	6312632
S1_6319721	G/T	1	6319721
S1_6323519	C/T	1	6323519
S1_6323547	T/A	1	6323547
S1_6323567	G/A	1	6323567
S1_6323575	G/C	1	6323575
S1_6327583	T/C	1	6327583
S1_6327593	A/G	1	6327593
S1_6327610	C/T	1	6327610
S1_6348961	G/T	1	6348961
S1_6348971	C/T	1	6348971
S1_6349025	G/A	1	6349025
S1_6349055	G/C	1	6349055
S1_6349168	C/T	1	6349168
S1_6349183	A/C	1	6349183
S1_6349259	G/C	1	6349259
S1_6349337	G/C	1	6349337
S1_6349364	A/G	1	6349364
S1_6349732	C/T	1	6349732
S1_6354101	A/T	1	6354101
S1_6354945	T/C	1	6354945
S1_6355031	A/G	1	6355031
S1_6355890	C/G	1	6355890
S1_6367607	C/T	1	6367607
S1_6370261	A/G	1	6370261
S1_6370842	T/G	1	6370842
S1_6370859	T/G	1	6370859
S1_6385525	G/T	1	6385525
S1_6391730	C/A	1	6391730
S1_6398633	A/C	1	6398633
S1_6401886	A/C	1	6401886
S1_6401908	G/C	1	6401908
S1_6438438	A/C	1	6438438
S1_6447208	A/G	1	6447208
S1_6447209	A/G	1	6447209
S1_6447210	A/G	1	6447210
S1_6447386	T/G	1	6447386
S1_6449797	A/G	1	6449797
S1_6453891	C/A	1	6453891
S1_6456759	T/C	1	6456759
S1_6463817	G/T	1	6463817
S1_6466427	G/C	1	6466427
S1_6466430	C/A	1	6466430
S1_6466433	C/A	1	6466433
S1_6466437	T/A	1	6466437
S1_6466452	A/G	1	6466452
S1_6466459	G/T	1	6466459
S1_6466462	C/T	1	6466462
S1_6467268	A/C	1	6467268
S1_6467272	A/C	1	6467272
S1_6467292	A/C	1	6467292
S1_6467295	A/C	1	6467295
S1_6467296	A/C	1	6467296
S1_6467297	A/C	1	6467297
S1_6470703	A/C	1	6470703
S1_6472758	T/G	1	6472758
S1_6472779	A/C	1	6472779
S1_6472801	A/C	1	6472801
S1_6472819	G/T	1	6472819
S1_6474525	T/G	1	6474525
S1_6474529	T/G	1	6474529
S1_6477445	C/T	1	6477445
S1_6477463	T/C	1	6477463
S1_6477482	T/C	1	6477482
S1_6478085	G/T	1	6478085
S1_6498525	C/A	1	6498525
S1_6510358	A/C	1	6510358
S1_6510402	C/G	1	6510402
S1_6516020	T/C	1	6516020
S1_6519985	G/C	1	6519985
S1_6519986	A/C	1	6519986
S1_6519991	C/G	1	6519991
S1_6519992	G/A	1	6519992
S1_6519996	A/G	1	6519996
S1_6519997	T/C	1	6519997
S1_6520000	A/C	1	6520000
S1_6520001	T/C	1	6520001
S1_6520003	G/A	1	6520003
S1_6520004	A/T	1	6520004
S1_6522506	T/G	1	6522506
S1_6522507	T/G	1	6522507
S1_6522535	A/T	1	6522535
S1_6524332	A/T	1	6524332
S1_6524423	C/T	1	6524423
S1_6524424	C/T	1	6524424
S1_6525759	T/G	1	6525759
S1_6529100	C/T	1	6529100
S1_6529206	C/A	1	6529206
S1_6529236	G/C	1	6529236
S1_6554997	G/A	1	6554997
S1_6566954	A/C	1	6566954
S1_6566979	A/C	1	6566979
S1_6572456	C/T	1	6572456
S1_6604828	C/T	1	6604828
S1_6612190	G/A	1	6612190
S1_6613012	G/T	1	6613012
S1_6631976	G/C	1	6631976
S1_6657757	T/G	1	6657757
S1_6661749	G/A	1	6661749
S1_6670352	C/T	1	6670352
S1_6670453	A/C	1	6670453
S1_6670725	G/T	1	6670725
S1_6670752	C/T	1	6670752
S1_6670904	G/A	1	6670904
S1_6677333	G/T	1	6677333
S1_6679280	C/T	1	6679280
S1_6690544	A/G	1	6690544
S1_6690545	G/A	1	6690545
S1_6698503	T/G	1	6698503
S1_6738328	T/G	1	6738328
S1_6743873	G/A	1	6743873
S1_6765166	C/G	1	6765166
S1_6767338	G/A	1	6767338
S1_6767490	T/C	1	6767490
S1_6767492	C/G	1	6767492
S1_6767528	G/A	1	6767528
S1_6777592	A/G	1	6777592
S1_6777641	T/C	1	6777641
S1_6779601	G/A	1	6779601
S1_6779754	G/A	1	6779754
S1_6788390	T/G	1	6788390
S1_6790494	A/T	1	6790494
S1_6790940	T/C	1	6790940
S1_6823417	T/C	1	6823417
S1_6824375	T/C	1	6824375
S1_6824697	A/C	1	6824697
S1_6824704	G/C	1	6824704
S1_6837589	A/G	1	6837589
S1_6837844	G/A	1	6837844
S1_6839235	C/T	1	6839235
S1_6856592	G/A	1	6856592
S1_6856593	G/A	1	6856593
S1_6881248	C/T	1	6881248
S1_6894499	C/A	1	6894499
S1_6899346	C/G	1	6899346
S1_6914007	C/T	1	6914007
S1_6914691	C/G	1	6914691
S1_6914717	C/G	1	6914717
S1_6914721	A/T	1	6914721
S1_6914782	G/A	1	6914782
S1_6917135	C/T	1	6917135
S1_6944870	G/A	1	6944870
S1_6967476	G/T	1	6967476
S1_6972519	T/G	1	6972519
S1_6977435	T/C	1	6977435
S1_6977522	G/A	1	6977522
S1_6978252	A/C	1	6978252
S1_7000190	A/G	1	7000190
S1_7012233	T/C	1	7012233
S1_7028390	T/C	1	7028390
S1_7045029	T/C	1	7045029
S1_7079435	T/C	1	7079435
S1_7079519	G/T	1	7079519
S1_7079917	T/G	1	7079917
S1_7080000	T/C	1	7080000
S1_7084438	G/A	1	7084438
S1_7084439	A/T	1	7084439
S1_7085341	C/G	1	7085341
S1_7085351	A/G	1	7085351
S1_7085949	T/C	1	7085949
S1_7085993	C/G	1	7085993
S1_7101654	G/A	1	7101654
S1_7101705	A/T	1	7101705
S1_7104001	G/C	1	7104001
S1_7107289	G/C	1	7107289
S1_7107515	A/G	1	7107515
S1_7107667	G/A	1	7107667
S1_7107745	C/G	1	7107745
S1_7112706	G/A	1	7112706
S1_7112716	C/T	1	7112716
S1_7112733	G/C	1	7112733
S1_7112734	G/A	1	7112734
S1_7112848	T/G	1	7112848
S1_7112851	G/A	1	7112851
S1_7112853	T/G	1	7112853
S1_7112857	G/A	1	7112857
S1_7112859	G/A	1	7112859
S1_7112861	G/A	1	7112861
S1_7112862	G/A	1	7112862
S1_7112863	G/A	1	7112863
S1_7117514	T/G	1	7117514
S1_7124092	T/G	1	7124092
S1_7124093	T/G	1	7124093
S1_7124096	T/G	1	7124096
S1_7125094	C/T	1	7125094
S1_7155075	C/T	1	7155075
S1_7155103	G/A	1	7155103
S1_7155142	C/T	1	7155142
S1_7155974	C/G	1	7155974
S1_7156462	A/G	1	7156462
S1_7156463	C/T	1	7156463
S1_7156468	G/A	1	7156468
S1_7156883	G/T	1	7156883
S1_7157000	A/G	1	7157000
S1_7158710	A/T	1	7158710
S1_7158931	A/C	1	7158931
S1_7164079	G/A	1	7164079
S1_7167822	A/T	1	7167822
S1_7167824	T/A	1	7167824
S1_7194345	G/A	1	7194345
S1_7204320	G/A	1	7204320
S1_7204534	A/G	1	7204534
S1_7204542	G/A	1	7204542
S1_7204543	G/A	1	7204543
S1_7204551	G/A	1	7204551
S1_7204555	G/A	1	7204555
S1_7204562	C/T	1	7204562
S1_7214403	G/T	1	7214403
S1_7214420	G/A	1	7214420
S1_7214441	T/C	1	7214441
S1_7221804	G/A	1	7221804
S1_7221805	C/T	1	7221805
S1_7221846	A/G	1	7221846
S1_7221851	A/C	1	7221851
S1_7221952	C/T	1	7221952
S1_7221954	C/G	1	7221954
S1_7267721	A/C	1	7267721
S1_7269371	A/C	1	7269371
S1_7269376	A/C	1	7269376
S1_7269386	A/C	1	7269386
S1_7269393	A/G	1	7269393
S1_7269397	G/T	1	7269397
S1_7269579	G/T	1	7269579
S1_7270911	C/T	1	7270911
S1_7270918	A/C	1	7270918
S1_7298514	A/T	1	7298514
S1_7304901	C/A	1	7304901
S1_7304971	C/T	1	7304971
S1_7304973	A/C	1	7304973
S1_7305005	C/T	1	7305005
S1_7305565	C/T	1	7305565
S1_7308915	C/G	1	7308915
S1_7308916	T/A	1	7308916
S1_7308917	A/G	1	7308917
S1_7313020	C/G	1	7313020
S1_7313070	C/T	1	7313070
S1_7313557	T/G	1	7313557
S1_7315173	T/A	1	7315173
S1_7317366	G/A	1	7317366
S1_7317462	T/C	1	7317462
S1_7317465	T/C	1	7317465
S1_7318448	G/A	1	7318448
S1_7319409	T/A	1	7319409
S1_7334310	A/T	1	7334310
S1_7335035	G/A	1	7335035
S1_7335038	G/T	1	7335038
S1_7335128	C/G	1	7335128
S1_7342366	T/C	1	7342366
S1_7366549	G/A	1	7366549
S1_7366646	T/G	1	7366646
S1_7369950	T/G	1	7369950
S1_7372226	C/A	1	7372226
S1_7372311	C/T	1	7372311
S1_7376037	G/A	1	7376037
S1_7379876	G/A	1	7379876
S1_7395342	G/A	1	7395342
S1_7395384	G/A	1	7395384
S1_7395399	T/C	1	7395399
S1_7395438	G/C	1	7395438
S1_7395494	C/A	1	7395494
S1_7395562	G/A	1	7395562
S1_7395678	G/A	1	7395678
S1_7397068	A/T	1	7397068
S1_7397113	C/T	1	7397113
S1_7403815	A/T	1	7403815
S1_7403826	T/C	1	7403826
S1_7404288	T/C	1	7404288
S1_7404345	T/G	1	7404345
S1_7404379	T/G	1	7404379
S1_7404418	A/G	1	7404418
S1_7404459	C/T	1	7404459
S1_7404573	A/C	1	7404573
S1_7407296	A/T	1	7407296
S1_7428627	G/A	1	7428627
S1_7428636	A/G	1	7428636
S1_7428637	C/A	1	7428637
S1_7430070	T/C	1	7430070
S1_7430075	G/A	1	7430075
S1_7441358	C/T	1	7441358
S1_7442488	A/T	1	7442488
S1_7442512	G/A	1	7442512
S1_7442546	A/C	1	7442546
S1_7443638	G/A	1	7443638
S1_7443658	C/G	1	7443658
S1_7443659	A/G	1	7443659
S1_7443687	C/A	1	7443687
S1_7446874	T/G	1	7446874
S1_7469457	A/C	1	7469457
S1_7471479	C/T	1	7471479
S1_7472155	A/G	1	7472155
S1_7472208	G/A	1	7472208
S1_7472276	G/A	1	7472276
S1_7472280	A/G	1	7472280
S1_7472306	T/C	1	7472306
S1_7472321	C/T	1	7472321
S1_7474526	T/G	1	7474526
S1_7491351	A/G	1	7491351
S1_7491352	G/C	1	7491352
S1_7491353	A/C	1	7491353
S1_7491355	T/C	1	7491355
S1_7491365	A/C	1	7491365
S1_7491367	G/C	1	7491367
S1_7501403	G/T	1	7501403
S1_7501463	C/T	1	7501463
S1_7501526	G/A	1	7501526
S1_7501623	G/A	1	7501623
S1_7517608	C/T	1	7517608
S1_7520372	A/G	1	7520372
S1_7539118	C/T	1	7539118
S1_7548343	A/C	1	7548343
S1_7550945	G/C	1	7550945
S1_7565183	T/C	1	7565183
S1_7565240	G/C	1	7565240
S1_7565886	G/T	1	7565886
S1_7565916	G/A	1	7565916
S1_7568527	A/G	1	7568527
S1_7568677	G/C	1	7568677
S1_7568686	C/G	1	7568686
S1_7574462	G/A	1	7574462
S1_7577656	T/G	1	7577656
S1_7578704	T/C	1	7578704
S1_7583813	G/A	1	7583813
S1_7589159	A/C	1	7589159
S1_7590585	A/G	1	7590585
S1_7590589	G/A	1	7590589
S1_7590708	C/G	1	7590708
S1_7590801	C/G	1	7590801
S1_7599127	G/C	1	7599127
S1_7604024	T/G	1	7604024
S1_7604059	T/G	1	7604059
S1_7608321	A/G	1	7608321
S1_7608325	C/T	1	7608325
S1_7608331	C/G	1	7608331
S1_7608339	C/T	1	7608339
S1_7608741	C/T	1	7608741
S1_7608971	G/C	1	7608971
S1_7609019	C/T	1	7609019
S1_7609142	C/G	1	7609142
S1_7611398	T/C	1	7611398
S1_7611803	C/G	1	7611803
S1_7611871	A/G	1	7611871
S1_7612641	A/C	1	7612641
S1_7612837	T/C	1	7612837
S1_7612840	T/C	1	7612840
S1_7612856	C/G	1	7612856
S1_7616364	C/A	1	7616364
S1_7616409	C/T	1	7616409
S1_7616696	C/T	1	7616696
S1_7616702	C/G	1	7616702
S1_7617132	C/G	1	7617132
S1_7626320	T/A	1	7626320
S1_7626359	G/T	1	7626359
S1_7626364	G/T	1	7626364
S1_7626365	A/T	1	7626365
S1_7626367	G/T	1	7626367
S1_7631504	G/A	1	7631504
S1_7631506	G/C	1	7631506
S1_7631507	G/T	1	7631507
S1_7640712	C/T	1	7640712
S1_7651485	G/A	1	7651485
S1_7717913	C/T	1	7717913
S1_7730189	T/G	1	7730189
S1_7730190	A/C	1	7730190
S1_7730191	T/G	1	7730191
S1_7730192	G/C	1	7730192
S1_7738388	C/A	1	7738388
S1_7738611	T/C	1	7738611
S1_7756689	T/C	1	7756689
S1_7773434	C/G	1	7773434
S1_7773927	A/G	1	7773927
S1_7776638	T/G	1	7776638
S1_7776648	T/C	1	7776648
S1_7776673	C/T	1	7776673
S1_7776840	A/G	1	7776840
S1_7778190	C/T	1	7778190
S1_7778227	C/A	1	7778227
S1_7795975	T/C	1	7795975
S1_7802640	A/T	1	7802640
S1_7802641	T/C	1	7802641
S1_7802648	T/C	1	7802648
S1_7807598	A/T	1	7807598
S1_7813355	T/A	1	7813355
S1_7813360	C/T	1	7813360
S1_7813472	A/T	1	7813472
S1_7813604	C/T	1	7813604
S1_7814656	G/A	1	7814656
S1_7814703	C/T	1	7814703
S1_7815047	G/A	1	7815047
S1_7815638	C/A	1	7815638
S1_7815640	G/A	1	7815640
S1_7816257	G/C	1	7816257
S1_7816266	T/G	1	7816266
S1_7816287	C/A	1	7816287
S1_7817848	C/T	1	7817848
S1_7817849	C/T	1	7817849
S1_7817867	A/T	1	7817867
S1_7817914	T/C	1	7817914
S1_7817983	C/T	1	7817983
S1_7817987	G/T	1	7817987
S1_7817989	C/T	1	7817989
S1_7835781	C/T	1	7835781
S1_7835795	T/G	1	7835795
S1_7835797	T/G	1	7835797
S1_7835907	C/T	1	7835907
S1_7835999	G/C	1	7835999
S1_7848397	T/C	1	7848397
S1_7848402	T/C	1	7848402
S1_7848448	A/G	1	7848448
S1_7848985	T/A	1	7848985
S1_7859738	A/G	1	7859738
S1_7874772	G/A	1	7874772
S1_7874800	G/A	1	7874800
S1_7875384	C/T	1	7875384
S1_7878622	A/T	1	7878622
S1_7883566	T/G	1	7883566
S1_7902582	A/T	1	7902582
S1_7928361	T/A	1	7928361
S1_7928390	G/A	1	7928390
S1_7928397	G/T	1	7928397
S1_7928697	G/A	1	7928697
S1_7928727	T/C	1	7928727
S1_7928730	C/T	1	7928730
S1_7928764	T/A	1	7928764
S1_7928769	C/A	1	7928769
S1_7928772	C/T	1	7928772
S1_7945436	A/G	1	7945436
S1_7945448	A/G	1	7945448
S1_7949341	G/A	1	7949341
S1_7951647	G/C	1	7951647
S1_7953225	C/G	1	7953225
S1_7953228	C/A	1	7953228
S1_7953253	A/G	1	7953253
S1_7957370	A/C	1	7957370
S1_7973830	A/T	1	7973830
S1_7984354	C/G	1	7984354
S1_7989130	G/A	1	7989130
S1_7989187	G/T	1	7989187
S1_7989776	A/C	1	7989776
S1_7989785	A/T	1	7989785
S1_7990266	A/G	1	7990266
S1_7990325	T/C	1	7990325
S1_7990570	T/C	1	7990570
S1_7991212	G/A	1	7991212
S1_7991216	A/C	1	7991216
S1_7991221	G/A	1	7991221
S1_7991235	A/G	1	7991235
S1_7992761	C/T	1	7992761
S1_7992924	G/A	1	7992924
S1_7993102	T/G	1	7993102
S1_7993112	T/G	1	7993112
S1_7993115	T/G	1	7993115
S1_8009427	G/C	1	8009427
S1_8014483	A/G	1	8014483
S1_8026152	T/G	1	8026152
S1_8027527	G/A	1	8027527
S1_8027556	T/C	1	8027556
S1_8043402	G/A	1	8043402
S1_8048774	T/G	1	8048774
S1_8057946	G/A	1	8057946
S1_8070167	C/A	1	8070167
S1_8070189	T/C	1	8070189
S1_8070195	A/G	1	8070195
S1_8070205	T/C	1	8070205
S1_8070231	C/T	1	8070231
S1_8070258	T/C	1	8070258
S1_8070340	C/A	1	8070340
S1_8070638	G/A	1	8070638
S1_8081302	C/T	1	8081302
S1_8081314	T/G	1	8081314
S1_8081317	G/A	1	8081317
S1_8081337	C/T	1	8081337
S1_8081376	A/G	1	8081376
S1_8081384	C/T	1	8081384
S1_8081399	C/G	1	8081399
S1_8081415	C/T	1	8081415
S1_8081464	C/T	1	8081464
S1_8082591	G/A	1	8082591
S1_8082610	C/A	1	8082610
S1_8082739	G/C	1	8082739
S1_8082766	G/A	1	8082766
S1_8091284	A/G	1	8091284
S1_8091291	C/A	1	8091291
S1_8101445	G/A	1	8101445
S1_8109963	T/G	1	8109963
S1_8109965	T/G	1	8109965
S1_8113880	G/C	1	8113880
S1_8114013	A/C	1	8114013
S1_8114021	A/C	1	8114021
S1_8114024	A/C	1	8114024
S1_8114032	A/C	1	8114032
S1_8114038	A/C	1	8114038
S1_8114050	A/C	1	8114050
S1_8114051	A/C	1	8114051
S1_8114066	T/A	1	8114066
S1_8119719	C/G	1	8119719
S1_8119720	C/A	1	8119720
S1_8122894	G/T	1	8122894
S1_8122972	C/G	1	8122972
S1_8123002	C/A	1	8123002
S1_8123006	A/G	1	8123006
S1_8123564	A/C	1	8123564
S1_8130394	C/G	1	8130394
S1_8135603	C/T	1	8135603
S1_8163026	G/A	1	8163026
S1_8163051	C/A	1	8163051
S1_8172133	C/T	1	8172133
S1_8172487	C/T	1	8172487
S1_8173524	C/T	1	8173524
S1_8183170	G/A	1	8183170
S1_8191751	G/A	1	8191751
S1_8193490	A/C	1	8193490
S1_8216603	T/C	1	8216603
S1_8257740	T/A	1	8257740
S1_8274294	A/C	1	8274294
S1_8323639	T/G	1	8323639
S1_8323686	T/G	1	8323686
S1_8327570	A/C	1	8327570
S1_8339826	C/T	1	8339826
S1_8355846	C/T	1	8355846
S1_8362239	A/T	1	8362239
S1_8362379	G/A	1	8362379
S1_8362381	T/G	1	8362381
S1_8370059	A/G	1	8370059
S1_8371341	C/G	1	8371341
S1_8371365	C/A	1	8371365
S1_8371368	G/A	1	8371368
S1_8381149	C/T	1	8381149
S1_8396837	C/A	1	8396837
S1_8396838	C/G	1	8396838
S1_8397209	A/C	1	8397209
S1_8398126	G/A	1	8398126
S1_8399149	T/G	1	8399149
S1_8399156	G/A	1	8399156
S1_8399161	T/G	1	8399161
S1_8399162	G/A	1	8399162
S1_8399164	G/A	1	8399164
S1_8425450	T/G	1	8425450
S1_8429405	T/C	1	8429405
S1_8433544	C/T	1	8433544
S1_8433616	C/A	1	8433616
S1_8433625	T/C	1	8433625
S1_8433708	C/A	1	8433708
S1_8433842	C/T	1	8433842
S1_8433875	G/A	1	8433875
S1_8433996	T/A	1	8433996
S1_8434000	G/T	1	8434000
S1_8434002	G/A	1	8434002
S1_8434003	G/A	1	8434003
S1_8434721	T/G	1	8434721
S1_8434746	T/G	1	8434746
S1_8434749	T/G	1	8434749
S1_8434750	T/G	1	8434750
S1_8434752	T/G	1	8434752
S1_8434753	T/G	1	8434753
S1_8434758	T/G	1	8434758
S1_8434759	T/G	1	8434759
S1_8454062	G/A	1	8454062
S1_8487305	A/G	1	8487305
S1_8487336	T/G	1	8487336
S1_8494658	A/C	1	8494658
S1_8494662	G/C	1	8494662
S1_8494665	G/T	1	8494665
S1_8494668	G/C	1	8494668
S1_8494771	A/C	1	8494771
S1_8495908	G/A	1	8495908
S1_8495920	G/T	1	8495920
S1_8496902	A/C	1	8496902
S1_8529391	C/T	1	8529391
S1_8560035	T/G	1	8560035
S1_8560472	A/G	1	8560472
S1_8563973	G/A	1	8563973
S1_8571404	A/C	1	8571404
S1_8603704	G/A	1	8603704
S1_8603800	G/A	1	8603800
S1_8608402	A/G	1	8608402
S1_8615205	C/A	1	8615205
S1_8619501	C/T	1	8619501
S1_8619685	G/A	1	8619685
S1_8673118	G/A	1	8673118
S1_8718641	G/C	1	8718641
S1_8718658	G/C	1	8718658
S1_8718661	G/T	1	8718661
S1_8719073	C/G	1	8719073
S1_8719306	G/A	1	8719306
S1_8719314	G/A	1	8719314
S1_8726496	G/A	1	8726496
S1_8728955	A/G	1	8728955
S1_8731664	G/T	1	8731664
S1_8734010	A/G	1	8734010
S1_8734080	C/T	1	8734080
S1_8734776	G/C	1	8734776
S1_8771259	G/A	1	8771259
S1_8771362	A/G	1	8771362
S1_8771398	G/C	1	8771398
S1_8774579	T/C	1	8774579
S1_8805648	T/A	1	8805648
S1_8805675	T/C	1	8805675
S1_8805762	G/C	1	8805762
S1_8805806	A/G	1	8805806
S1_8807978	G/T	1	8807978
S1_8808067	T/G	1	8808067
S1_8808095	A/G	1	8808095
S1_8808453	A/T	1	8808453
S1_8808520	C/G	1	8808520
S1_8808521	T/C	1	8808521
S1_8808597	G/T	1	8808597
S1_8811015	C/G	1	8811015
S1_8814197	C/G	1	8814197
S1_8829917	T/A	1	8829917
S1_8838538	A/G	1	8838538
S1_8838560	T/G	1	8838560
S1_8838562	T/G	1	8838562
S1_8838563	T/G	1	8838563
S1_8842859	G/A	1	8842859
S1_8843195	T/G	1	8843195
S1_8846051	T/A	1	8846051
S1_8858980	A/G	1	8858980
S1_8868893	G/A	1	8868893
S1_8884451	T/G	1	8884451
S1_8888952	C/T	1	8888952
S1_8898457	C/T	1	8898457
S1_8905268	A/T	1	8905268
S1_8907049	C/T	1	8907049
S1_8911982	A/T	1	8911982
S1_8920318	A/C	1	8920318
S1_8938051	G/C	1	8938051
S1_8951187	T/C	1	8951187
S1_8962959	T/G	1	8962959
S1_8962960	A/G	1	8962960
S1_8962961	T/G	1	8962961
S1_8962962	A/G	1	8962962
S1_8962963	G/C	1	8962963
S1_8970461	A/G	1	8970461
S1_8970571	T/C	1	8970571
S1_8970590	C/T	1	8970590
S1_8970599	G/A	1	8970599
S1_8970623	A/G	1	8970623
S1_8973956	C/A	1	8973956
S1_8974111	A/G	1	8974111
S1_8974356	G/A	1	8974356
S1_8974466	G/T	1	8974466
S1_8979914	C/G	1	8979914
S1_8979952	G/A	1	8979952
S1_8980127	C/T	1	8980127
S1_8980148	T/C	1	8980148
S1_8980160	T/C	1	8980160
S1_8980167	T/C	1	8980167
S1_8980425	A/C	1	8980425
S1_8987949	A/C	1	8987949
S1_8987999	G/C	1	8987999
S1_8991267	T/G	1	8991267
S1_8991335	C/T	1	8991335
S1_8992164	A/G	1	8992164
S1_9002799	G/T	1	9002799
S1_9011670	C/G	1	9011670
S1_9028746	A/C	1	9028746
S1_9052226	G/A	1	9052226
S1_9052578	T/C	1	9052578
S1_9052617	G/T	1	9052617
S1_9052653	T/C	1	9052653
S1_9052690	A/G	1	9052690
S1_9052710	T/A	1	9052710
S1_9067257	T/G	1	9067257
S1_9067282	T/G	1	9067282
S1_9083976	T/G	1	9083976
S1_9083977	T/G	1	9083977
S1_9083981	T/G	1	9083981
S1_9117463	T/G	1	9117463
S1_9131661	T/C	1	9131661
[truncated: 77,729 more rows]
