# Supplementary material for: Mating Design and Genetic Structure of a Multi-Parent Advanced Generation Intercross (MAGIC) Population of Sorghum (Sorghum bicolor (L.) Moench)
Source: G3 (Bethesda). 2017 Nov 17;8(1):331–41. doi: 10.1534/g3.117.300248 (PMC5765360; doi:10.1534/g3.117.300248)
Supplement: Supplementary file 4 [file 331FileS4.txt]

SNP_ID	CS3541_22	GSA1346	K1597	K1_4	K22_22	K22_35	K443	M36031	M36200	M91051	MR727	MR732	MR747	MR750	P954063	PP619	SUCR3680_70	TX2737	TX430
S1_1927	T	T	T	T	T	T	T	T	T	T	T	T	T	T	T	T	K	T	T
S1_1950	C	C	C	T	T	C	C	C	C	C	T	C	T	C	T	T	C	T	T
S1_2027	G	G	G	G	G	G	G	G	G	G	G	G	G	G	G	G	R	G	G
S1_14655	T	T	T	W	T	T	T	T	T	T	W	T	T	T	T	T	T	T	T
S1_27304	G	G	G	G	R	G	G	G	G	G	G	G	G	G	G	G	G	G	G
S1_27307	G	G	G	G	G	G	G	G	G	G	R	G	G	G	G	G	G	G	G
S1_27308	R	G	G	G	G	G	G	G	G	G	G	G	G	G	G	G	G	G	G
S1_27309	G	G	G	G	R	G	G	G	G	G	G	G	G	G	G	R	G	G	R
S1_27310	G	G	G	G	R	G	G	G	G	G	R	G	G	G	G	G	G	G	G
S1_27514	G	G	G	G	G	G	G	G	G	G	G	G	G	G	G	G	G	G	G
S1_69121	M	A	C	A	A	C	C	C	A	N	A	A	A	A	A	A	A	A	N
S1_69140	T	N	T	C	C	T	T	T	T	T	C	T	C	T	C	C	C	C	C
S1_69143	C	N	C	T	T	C	C	C	C	C	T	C	T	C	T	T	C	T	T
S1_69164	T	N	T	C	C	T	T	T	C	C	C	C	C	C	C	C	T	C	C
S1_69171	G	N	G	C	C	G	G	G	G	G	C	G	C	G	C	C	G	C	C
S1_69198	A	N	A	G	G	A	A	A	G	G	G	G	G	G	G	G	G	G	G
S1_79751	T	T	T	T	T	T	T	T	T	T	T	T	T	T	T	T	T	T	T
S1_79848	G	G	G	G	G	G	G	G	G	G	G	G	G	G	G	G	A	G	G
S1_80344	Y	T	C	T	T	C	C	C	T	T	T	T	T	T	T	T	T	T	T
S1_80439	C	C	C	T	T	C	C	C	C	C	T	C	T	C	T	Y	C	T	T
S1_80714	C	Y	C	C	C	C	C	C	C	Y	C	C	C	C	C	C	C	C	C
S1_80717	C	T	C	T	T	C	C	C	T	Y	T	T	T	T	T	T	T	T	T
S1_80720	T	C	T	C	C	T	T	T	C	C	C	C	C	C	C	C	C	C	C
S1_80721	G	A	G	A	A	G	G	G	A	A	A	A	A	A	A	A	A	A	A
S1_80988	A	A	A	A	A	A	A	A	A	A	A	A	A	A	A	A	A	A	A
S1_80989	A	A	M	A	A	A	A	A	A	A	A	A	A	A	A	A	A	A	A
S1_80990	A	A	A	A	A	A	A	A	A	A	M	A	A	A	A	A	A	A	A
S1_111984	G	G	G	G	N	G	G	G	T	T	G	T	G	T	N	G	G	G	N
S1_111995	G	G	G	G	N	G	G	G	A	A	G	A	G	A	N	G	G	G	N
S1_115524	T	T	T	T	T	T	N	T	T	T	T	T	T	T	T	T	T	T	T
S1_118765	G	G	G	G	G	G	G	G	G	N	G	G	G	G	N	G	A	G	N
S1_123617	G	G	G	G	G	G	G	G	G	G	G	G	G	G	G	G	G	G	G
S1_124232	M	A	A	A	A	A	A	A	A	A	A	A	A	A	N	A	N	A	A
S1_124233	T	Y	Y	T	Y	Y	Y	T	T	T	T	T	T	T	N	Y	T	Y	T
S1_128878	G	G	G	C	C	G	N	G	G	G	C	G	C	G	C	C	C	C	C
S1_128880	G	G	G	A	A	G	N	G	G	G	A	G	A	G	A	A	G	A	A
S1_128898	T	C	T	C	C	T	N	T	N	C	C	C	C	C	C	C	C	C	C
S1_129218	N	G	N	G	G	G	G	G	G	G	G	G	G	G	G	G	C	G	G
S1_131166	C	Y	N	C	Y	Y	Y	C	C	C	C	C	C	N	C	Y	C	Y	C
S1_161809	A	A	A	A	A	A	A	A	A	N	A	A	A	N	A	A	A	A	A
S1_169141	G	N	G	K	G	G	G	G	G	G	G	G	G	G	G	G	G	G	K
S1_169284	C	C	C	C	C	C	N	C	C	C	C	C	C	C	C	C	C	C	C
S1_175290	T	C	N	T	T	T	C	T	T	T	T	T	T	T	T	T	Y	T	Y
S1_175337	G	A	N	G	G	G	A	G	G	G	G	G	G	G	G	G	R	G	R
S1_175396	G	G	G	A	A	G	G	G	G	G	A	G	A	G	A	R	G	A	A
S1_197383	Y	C	C	C	C	C	C	C	T	Y	C	T	C	T	C	Y	T	C	C
S1_197398	T	T	T	T	T	T	T	T	T	T	T	T	T	T	T	T	T	T	T
S1_197561	T	T	T	A	A	T	T	T	A	A	N	A	A	A	A	A	A	A	A
S1_197671	C	N	C	C	C	C	C	C	C	C	C	C	C	C	C	C	C	C	N
S1_205610	M	C	A	C	C	A	A	A	C	C	C	C	C	C	C	C	C	C	C
S1_217063	C	C	C	C	C	C	C	C	C	C	C	C	C	C	C	C	C	C	C
S1_258333	A	A	A	G	G	A	A	A	A	A	G	A	G	A	G	G	G	G	G
S1_259082	A	A	M	A	A	A	A	A	A	A	A	M	A	A	A	A	A	A	M
S1_259272	G	G	N	N	G	G	G	N	G	G	G	G	G	G	G	G	G	G	G
S1_261252	G	A	G	G	G	G	G	G	G	G	G	G	G	G	G	G	G	G	G
S1_264608	G	G	G	G	N	G	G	N	G	G	G	G	G	G	G	G	G	G	G
S1_264645	C	N	C	C	C	C	C	C	C	N	C	C	C	C	C	C	C	C	C
S1_264647	G	G	G	A	A	G	G	G	A	A	A	A	A	A	A	A	A	A	A
S1_264690	A	A	A	M	A	A	A	A	A	N	A	A	A	A	A	A	A	A	A
S1_275427	R	A	A	G	G	A	G	A	G	G	G	R	N	G	G	G	G	G	G
S1_282245	C	C	C	C	C	C	C	C	C	C	C	C	C	C	C	C	C	C	C
S1_282481	W	W	N	A	T	A	W	W	A	A	N	W	A	A	A	A	A	N	W
S1_282482	Y	Y	N	T	C	T	Y	Y	T	T	N	Y	T	T	T	T	T	N	Y
S1_282483	K	K	N	G	T	G	K	K	G	G	N	K	G	G	G	G	G	N	K
S1_290863	A	A	A	A	N	A	W	A	T	T	A	T	N	T	N	A	A	A	N
S1_298324	S	G	G	G	G	G	G	G	C	C	G	C	G	C	G	G	G	G	G
S1_298403	G	G	G	G	G	G	G	G	A	A	G	A	G	A	G	G	G	G	G
S1_309544	S	C	C	C	C	C	C	C	G	G	C	G	N	G	C	S	C	C	C
S1_309547	S	C	C	G	G	C	C	C	G	G	G	G	N	G	G	G	C	G	G
S1_328586	T	A	A	T	T	A	A	A	T	T	T	T	T	T	N	T	T	T	T
S1_330378	C	C	C	C	C	C	C	C	C	C	C	C	C	C	C	C	C	C	C
S1_351312	A	A	A	A	A	A	A	A	A	A	A	A	A	A	A	A	A	A	A
S1_351668	R	G	G	G	G	G	G	G	A	A	G	G	G	A	G	R	G	G	G
S1_351803	R	G	G	G	G	G	G	G	A	A	G	G	G	A	G	R	A	G	G
S1_352297	Y	C	C	C	C	C	C	C	T	T	C	C	C	T	C	C	Y	C	C
S1_353053	C	C	C	Y	C	C	C	C	C	C	C	C	C	C	C	C	N	C	C
S1_353060	T	T	T	C	C	T	T	T	T	T	C	T	C	T	C	Y	N	C	C
S1_353098	A	A	A	G	G	A	A	R	A	A	G	A	G	A	G	R	N	G	G
S1_370573	S	C	C	C	C	C	C	C	G	G	C	C	C	G	C	S	C	C	C
S1_375504	A	G	A	A	A	A	A	A	A	A	A	A	A	A	A	A	A	A	A
S1_391638	G	G	N	G	G	G	G	G	G	G	G	G	G	G	G	G	G	G	G
S1_391829	C	T	C	C	C	C	C	C	C	C	C	T	C	C	C	C	C	C	C
S1_391850	A	T	A	T	T	A	A	A	A	A	T	T	T	A	T	T	N	T	T
S1_391921	T	T	T	T	T	T	T	K	T	T	T	T	T	T	T	T	T	T	N
S1_392071	C	C	C	G	G	S	C	C	G	G	G	C	N	G	G	G	G	G	G
S1_392101	G	G	G	G	G	S	G	G	C	C	G	G	N	C	G	G	G	G	G
S1_410263	C	C	C	C	C	C	C	C	C	C	C	C	C	C	C	C	C	C	C
S1_410881	G	C	S	G	S	G	C	S	G	G	G	G	G	G	G	S	G	G	S
S1_410894	C	G	S	C	S	C	G	S	C	C	C	C	C	C	C	S	C	C	S
S1_410895	G	C	S	G	S	G	C	S	G	G	G	G	G	G	G	S	G	G	S
S1_434076	T	T	T	A	A	T	T	T	T	T	A	T	A	T	A	A	T	A	A
S1_441390	Y	N	Y	T	T	Y	Y	C	T	T	T	Y	T	T	N	T	T	T	T
S1_441392	G	N	G	G	G	G	G	G	G	G	G	G	G	G	N	G	G	G	G
S1_441396	G	N	G	G	N	G	G	G	G	G	G	G	G	G	N	G	G	G	G
S1_450895	G	G	C	G	G	C	C	C	G	G	C	C	C	G	C	G	G	G	N
S1_451341	C	C	T	T	T	T	T	T	C	C	T	T	T	C	T	Y	T	N	T
S1_452175	G	N	G	G	G	G	G	G	G	G	G	G	G	G	N	G	G	G	G
S1_479251	A	A	A	N	N	A	A	A	A	A	N	A	N	A	N	A	N	N	N
S1_551740	R	A	G	A	A	G	G	G	A	A	A	G	A	A	A	A	A	A	A
S1_565854	G	G	G	G	G	G	G	G	G	G	G	G	G	G	G	G	G	G	G
S1_566118	A	A	A	A	A	A	A	A	A	A	A	A	A	A	A	A	A	A	A
S1_569222	G	G	G	G	G	G	G	G	G	G	R	G	G	G	N	G	G	G	G
S1_569245	T	T	T	T	T	T	T	T	T	T	Y	T	T	T	N	T	T	T	T
S1_569248	T	T	T	T	T	T	T	T	T	T	Y	T	T	T	N	T	T	T	T
S1_572852	G	G	G	G	G	G	G	G	N	G	G	G	G	G	G	G	G	N	G
S1_588035	A	N	A	A	N	A	A	A	A	A	A	A	A	A	N	A	A	A	A
S1_588093	G	G	G	G	G	G	G	N	G	G	G	G	G	G	G	G	G	G	G
S1_588094	G	G	G	G	G	G	G	N	G	G	G	G	G	G	G	G	G	G	G
S1_605691	T	T	T	T	T	T	T	T	T	N	T	T	T	N	N	T	T	T	T
S1_653102	C	N	C	C	C	C	C	C	C	C	C	N	C	C	N	C	N	C	S
S1_653181	A	A	A	A	A	A	A	A	M	A	A	A	A	N	N	A	A	A	A
S1_657220	M	C	A	N	C	A	A	A	C	C	C	A	C	N	C	C	C	C	C
S1_668159	N	S	C	C	C	C	C	C	C	G	C	C	C	C	C	C	C	C	C
S1_668161	N	C	C	C	C	C	C	C	C	C	C	C	C	C	C	C	C	N	C
S1_668162	N	C	C	C	C	C	C	C	C	C	C	C	N	C	C	C	C	C	C
S1_668164	N	C	C	C	C	C	C	N	C	C	C	C	C	C	C	C	C	C	C
S1_668165	N	C	C	C	C	C	C	C	C	C	C	C	C	C	C	C	C	C	Y
S1_669763	A	A	A	A	A	A	A	A	A	A	N	A	A	A	A	A	A	A	A
S1_682716	G	T	N	T	T	G	G	G	T	N	T	G	N	T	T	T	T	T	N
S1_682718	G	C	N	C	C	G	G	G	C	N	C	G	N	C	C	C	C	C	N
S1_691574	S	C	G	C	C	G	G	G	C	C	C	G	C	C	C	C	C	C	C
S1_697551	G	G	G	G	G	G	G	G	G	G	G	G	G	S	S	G	G	G	G
S1_697553	C	C	C	C	C	C	C	C	C	C	C	C	C	S	S	C	C	C	C
S1_698354	T	T	T	T	T	T	T	T	T	T	T	T	T	T	T	T	T	T	T
S1_698356	T	K	T	T	T	T	T	T	T	T	T	T	T	T	T	T	T	T	T
S1_705549	C	N	C	C	C	C	C	C	C	N	C	C	N	C	C	C	C	C	C
S1_721714	C	C	C	C	C	C	C	C	C	C	C	C	C	C	C	C	C	C	C
S1_725849	T	T	T	T	T	T	T	T	T	T	T	T	T	T	T	T	T	K	T
S1_725878	T	T	T	T	T	T	T	T	T	T	T	T	T	T	T	K	T	T	T
S1_725880	T	T	T	T	T	T	T	T	T	T	T	T	T	T	T	T	T	T	T
S1_729042	N	C	N	C	C	C	C	C	C	C	C	C	C	C	C	C	C	C	C
S1_731775	K	G	T	G	N	T	T	T	G	G	G	T	G	G	G	G	G	G	G
S1_739937	T	N	T	T	T	T	T	N	T	T	T	T	T	T	T	T	T	T	T
S1_750012	C	C	C	C	C	C	C	C	C	C	C	T	C	C	C	C	C	C	C
S1_759562	N	N	A	A	A	A	A	A	A	A	A	T	N	A	A	A	A	A	N
S1_759589	N	N	A	A	A	A	A	A	A	A	A	C	N	A	A	A	A	A	N
S1_759605	N	N	C	C	C	C	C	C	C	C	C	G	N	C	C	C	C	C	N
S1_759690	A	A	A	A	A	A	A	A	A	A	A	T	A	A	A	A	A	A	A
S1_759845	C	C	C	C	C	C	C	C	C	C	C	A	C	N	C	C	C	C	C
S1_767616	G	G	G	G	G	G	G	G	G	G	G	A	G	G	G	G	G	G	G
S1_772484	A	A	A	A	N	A	A	N	A	N	A	A	N	A	A	A	A	N	A
S1_772693	A	C	A	C	C	A	A	N	N	N	C	A	C	C	N	C	C	C	N
S1_773991	A	A	A	A	A	A	A	A	A	A	A	C	A	A	A	A	A	A	A
S1_778679	T	T	T	T	T	T	T	T	T	T	T	T	T	T	T	T	C	T	C
S1_778686	A	A	A	A	A	A	A	A	A	A	A	A	A	A	A	A	G	A	A
S1_778701	A	A	A	A	A	A	A	A	N	A	A	A	A	A	A	A	A	A	G
S1_778818	R	G	A	G	A	A	A	A	G	N	G	A	G	G	G	A	G	A	N
S1_778982	A	A	A	A	G	A	A	A	A	A	A	A	A	A	A	R	G	G	A
S1_780339	S	G	C	G	N	C	C	C	G	G	G	C	G	G	G	G	N	N	G
S1_780340	W	T	A	T	N	A	A	A	T	T	T	A	T	T	T	T	N	N	T
S1_780341	R	G	A	G	N	A	A	A	G	G	G	A	G	G	G	G	N	N	G
S1_781248	G	G	G	G	A	G	G	G	G	G	N	N	G	G	G	A	N	A	N
S1_781286	A	T	A	T	T	A	A	A	T	T	N	N	T	T	T	T	N	T	N
S1_815888	N	G	G	G	C	G	G	N	G	G	G	G	G	G	G	C	N	C	G
S1_815897	N	G	G	G	T	G	G	N	G	G	G	G	G	G	G	T	N	T	G
S1_815933	N	T	T	T	A	T	T	T	T	T	T	T	T	T	T	A	T	A	T
S1_820236	C	C	T	C	C	T	T	T	C	C	C	T	C	C	C	C	C	C	C
S1_820338	N	T	T	C	T	T	T	Y	T	T	C	T	C	T	N	T	C	T	N
S1_820578	C	A	C	A	C	C	C	M	A	A	A	C	A	A	A	C	A	C	A
S1_820731	Y	T	C	T	T	C	C	C	T	T	T	C	T	T	N	T	T	T	T
S1_820839	C	C	C	C	G	C	C	C	C	C	C	C	C	C	C	S	C	G	C
S1_820846	G	G	G	G	A	G	G	G	G	G	G	G	G	G	G	R	G	A	G
S1_820963	G	G	G	A	G	G	G	G	G	G	A	G	A	G	A	G	R	G	A
S1_821014	S	G	C	C	C	C	C	C	G	G	C	C	C	G	C	C	C	C	C
S1_824067	C	C	C	T	C	C	C	C	C	C	T	C	T	C	T	C	C	C	C
S1_829571	K	T	G	G	T	G	K	G	T	T	G	G	G	T	G	T	G	T	G
S1_841807	T	T	W	T	T	T	T	T	T	N	W	T	T	T	T	T	T	T	N
S1_841841	A	A	A	A	G	A	A	A	A	N	A	A	A	A	A	R	G	G	N
S1_842282	C	N	C	A	C	C	C	C	C	C	A	C	A	C	A	C	C	C	A
S1_854062	C	C	C	C	T	C	C	N	C	N	C	C	C	C	C	Y	T	T	C
S1_866499	T	T	T	T	T	T	T	T	T	T	T	T	T	T	T	T	T	T	T
S1_874018	K	G	T	T	N	T	T	T	G	G	T	T	T	G	T	G	N	N	T
S1_875097	T	T	T	T	T	T	T	T	T	T	T	T	T	K	T	T	T	T	N
S1_886210	C	C	C	C	A	C	C	C	C	C	N	C	C	C	C	A	A	A	C
S1_886242	R	A	G	A	A	G	G	G	A	A	N	G	A	A	A	A	A	A	A
S1_889394	T	T	T	T	T	T	T	T	T	N	T	T	N	T	T	T	T	T	N
S1_893237	A	A	A	A	A	A	A	A	A	A	A	A	A	A	A	A	A	A	A
S1_910127	C	T	C	N	N	C	C	C	T	T	N	C	N	T	N	T	C	N	N
S1_910224	N	T	T	G	G	T	T	T	T	N	T	T	N	T	T	G	G	G	T
S1_910266	T	C	T	C	C	T	T	T	C	C	C	T	C	C	C	C	C	C	C
S1_911518	M	C	A	C	C	A	A	A	C	C	C	A	C	C	C	C	C	C	C
S1_911521	R	A	G	A	A	G	G	G	A	A	A	G	A	A	A	A	A	A	A
S1_911933	C	C	C	A	A	C	C	C	C	C	N	C	A	C	A	M	A	A	A
S1_912071	C	G	C	C	C	C	S	C	G	G	C	C	C	G	C	C	C	C	C
S1_912110	A	T	A	A	A	A	W	A	T	T	A	A	A	T	A	A	W	A	A
S1_912118	G	A	G	G	G	G	G	G	A	A	G	G	G	A	G	G	G	G	G
S1_914859	M	A	C	C	C	C	C	C	A	A	C	C	C	A	C	C	C	C	C
S1_914872	S	C	G	G	G	G	G	G	C	C	G	G	G	C	G	G	G	G	G
S1_918659	N	G	C	G	G	C	N	N	G	G	C	S	C	N	N	G	G	G	C
S1_918695	N	C	G	C	C	G	N	N	C	C	C	S	C	N	N	C	C	C	C
S1_918704	N	C	C	C	C	C	N	N	C	C	C	C	C	N	N	C	C	C	C
S1_928105	T	N	T	T	T	T	T	K	T	T	T	T	T	T	T	T	T	T	T
S1_928107	G	N	G	G	G	G	G	G	G	G	G	G	G	G	G	G	G	G	G
S1_928109	G	N	G	G	G	G	G	G	G	G	G	G	G	G	G	G	G	G	G
S1_932937	C	C	C	C	G	C	C	C	C	C	C	C	C	C	C	G	C	G	C
S1_936006	C	C	C	C	N	C	C	C	C	N	C	C	N	C	C	C	C	C	N
S1_936125	N	A	G	N	A	G	G	G	N	N	A	G	A	N	A	A	A	A	A
S1_936132	N	C	T	N	C	T	T	T	N	N	C	T	C	N	C	C	C	C	C
S1_996174	C	C	C	C	N	C	C	N	C	C	C	C	C	C	C	C	G	G	C
S1_996175	A	A	A	A	N	A	A	N	A	A	A	A	A	A	A	A	C	C	A
S1_996178	C	C	C	C	N	C	C	N	C	C	C	C	C	C	C	C	A	A	C
S1_996179	A	A	A	A	N	A	A	N	A	A	A	A	A	A	A	A	C	C	A
S1_1001995	G	G	G	G	C	G	G	G	G	G	G	G	G	G	G	S	C	C	G
S1_1004428	G	C	N	C	C	G	G	G	G	G	N	G	C	G	C	C	C	C	N
S1_1004443	G	G	N	A	G	G	G	G	G	G	N	G	A	G	A	G	G	G	N
S1_1005131	K	T	T	T	T	T	T	T	T	N	T	T	T	T	T	T	T	K	T
S1_1005132	T	T	T	T	T	T	T	T	T	N	T	T	T	T	T	T	T	T	T
S1_1010644	T	G	T	G	G	T	T	T	T	T	G	T	G	T	G	K	G	G	G
S1_1010740	T	C	T	C	C	T	T	T	T	N	C	T	C	T	C	C	C	N	C
S1_1010750	C	C	C	G	C	C	C	C	C	N	G	C	G	C	G	C	C	N	G
S1_1016207	G	G	G	G	N	G	G	G	G	G	G	G	G	G	G	G	G	G	N
S1_1022767	T	T	T	T	T	T	T	T	T	T	T	T	T	T	T	T	T	T	T
S1_1034329	A	A	A	A	A	A	A	A	A	A	A	A	A	A	N	A	A	A	A
S1_1042225	T	T	T	T	A	T	T	T	T	T	T	T	T	N	T	A	T	A	T
S1_1042226	C	C	C	C	T	C	C	C	C	C	C	C	C	N	C	T	C	T	C
S1_1050129	G	G	G	A	G	G	G	R	G	G	A	G	A	G	A	G	G	G	A
S1_1095015	A	A	A	A	A	A	A	A	N	A	N	A	A	A	N	N	A	N	A
S1_1147506	G	G	G	A	A	G	G	G	G	G	A	G	A	G	A	R	A	A	A
S1_1163807	T	T	T	C	C	T	T	T	T	T	C	T	C	T	C	C	C	C	C
S1_1163833	G	G	G	G	G	G	G	G	G	G	G	G	G	G	G	G	G	G	G
S1_1169380	A	C	A	N	C	A	A	A	C	C	N	N	C	N	C	C	C	N	C
S1_1169402	A	A	A	N	A	A	A	A	A	A	N	N	A	N	A	A	A	N	A
S1_1170262	A	A	A	C	C	A	A	A	A	A	C	C	C	A	C	C	C	C	C
S1_1195787	C	C	C	C	C	C	C	C	C	C	N	C	C	C	C	C	C	C	C
S1_1195788	C	C	C	C	C	C	C	C	C	C	N	C	C	C	C	C	C	C	C
S1_1197643	T	T	T	C	C	T	T	T	T	T	C	T	C	T	C	Y	C	C	C
S1_1198529	A	N	A	G	G	A	N	A	A	A	G	N	G	A	N	G	G	G	G
S1_1204171	M	A	C	C	C	C	C	C	A	A	A	C	A	A	N	C	C	C	C
S1_1204242	T	T	T	T	C	T	T	T	T	T	T	T	T	T	T	C	T	C	T
S1_1209278	Y	N	C	T	T	C	C	C	T	T	T	C	T	T	T	T	T	T	T
S1_1209434	G	N	G	N	N	G	G	G	G	G	G	G	G	G	G	N	G	N	G
S1_1218684	A	A	A	C	C	A	M	A	A	A	A	A	A	A	A	C	C	C	C
S1_1224424	T	C	C	C	C	C	C	C	T	T	T	C	T	T	T	C	C	C	C
S1_1224498	A	G	A	A	A	A	A	A	A	A	A	A	A	A	A	A	G	A	G
S1_1230115	C	N	C	C	C	C	C	C	C	C	C	C	C	C	C	C	N	C	N
S1_1249676	C	C	C	C	C	C	C	C	C	C	C	C	C	C	C	C	C	C	C
S1_1252171	N	N	G	G	G	G	G	G	G	N	G	G	G	G	G	G	G	G	G
S1_1256872	T	T	T	T	T	T	T	T	N	T	T	T	T	T	T	T	K	T	T
S1_1256904	G	G	G	G	G	G	G	G	G	G	G	G	G	G	G	G	G	N	A
S1_1256936	C	C	C	C	M	C	C	C	C	C	C	C	C	C	C	C	C	N	C
S1_1256937	T	T	T	T	T	T	Y	T	T	T	T	T	T	T	T	T	T	N	T
S1_1256938	C	C	C	C	C	Y	C	C	C	C	C	C	C	C	C	C	C	N	C
S1_1262275	G	G	G	G	G	G	G	G	G	G	G	G	G	G	G	G	G	G	G
S1_1262276	C	C	C	C	C	C	C	C	C	C	C	C	C	C	C	C	C	C	C
S1_1262310	G	G	G	G	G	G	R	G	G	G	G	G	N	G	G	G	G	G	N
S1_1262314	R	G	G	G	G	G	G	G	G	G	G	G	N	G	G	G	G	R	N
S1_1262315	G	G	G	G	G	G	G	G	R	G	G	N	N	G	G	G	R	R	N
S1_1262317	G	G	N	R	G	N	G	G	G	G	G	G	N	G	G	G	N	G	N
S1_1263008	G	G	N	N	G	G	G	N	G	G	G	G	G	G	G	G	G	G	T
S1_1266692	A	A	A	A	A	A	N	A	A	A	A	N	A	N	A	A	A	A	A
S1_1266694	C	C	C	C	Y	C	N	C	C	Y	C	N	C	C	C	N	C	C	C
S1_1266695	C	C	C	C	C	C	N	S	S	N	C	N	N	C	C	C	N	C	C
S1_1266697	C	C	C	C	C	C	N	C	C	C	C	N	C	C	C	Y	C	C	C
S1_1269342	Y	T	C	T	T	C	C	C	T	T	T	C	T	T	T	T	T	T	T
S1_1273860	G	G	G	G	G	G	G	G	G	G	G	G	G	G	G	G	G	G	G
S1_1273867	G	G	G	G	G	G	G	G	G	G	G	G	G	G	G	G	G	G	G
S1_1273876	G	G	G	G	G	G	G	G	G	G	G	G	G	G	G	G	G	G	G
S1_1273902	T	T	T	T	T	T	T	T	T	T	T	T	T	T	T	T	T	T	T
S1_1288629	G	G	G	A	A	G	G	G	G	G	G	G	G	G	G	A	A	A	A
S1_1291552	A	A	A	A	A	A	A	A	A	N	A	A	A	A	A	A	A	A	A
S1_1299829	A	A	A	T	T	A	A	A	A	A	A	A	A	N	A	T	T	N	T
S1_1299888	G	G	G	G	G	G	G	G	G	N	G	G	G	G	N	G	G	G	G
S1_1326090	G	G	G	C	C	G	G	G	G	G	G	G	G	G	G	S	C	C	C
S1_1327153	G	G	G	T	N	G	G	G	G	G	N	G	G	G	G	T	G	T	T
S1_1335448	G	N	G	T	T	G	G	K	G	G	G	G	G	G	N	T	G	T	T
S1_1335494	C	N	C	T	T	C	C	Y	C	C	C	C	C	C	N	T	C	T	T
S1_1336417	M	C	A	C	C	A	A	A	C	C	C	A	C	C	C	C	C	C	C
S1_1339381	S	G	S	G	S	S	G	S	G	G	G	G	G	G	G	S	G	S	S
S1_1339397	M	C	M	C	M	M	C	M	C	C	C	C	C	C	C	M	C	M	M
S1_1339420	K	G	K	G	K	K	G	K	G	G	G	G	G	G	G	K	G	K	K
S1_1339427	R	A	R	A	R	R	A	R	A	A	A	A	A	A	A	R	A	R	R
S1_1339471	Y	Y	Y	T	T	Y	Y	Y	T	T	T	T	T	T	T	Y	T	Y	Y
S1_1339519	R	R	R	G	G	R	R	R	G	G	G	G	G	G	G	R	G	R	R
S1_1343270	C	C	C	C	C	C	C	N	C	C	C	C	C	C	N	C	C	N	C
S1_1343322	N	G	G	G	G	G	G	N	G	G	G	G	G	G	G	G	A	G	A
S1_1348472	C	N	T	C	C	T	T	Y	C	C	C	C	C	N	C	C	C	C	C
S1_1348520	Y	C	T	C	C	T	T	N	C	C	N	C	C	C	C	C	C	C	C
S1_1354482	N	G	G	G	G	G	G	G	G	G	G	G	G	G	G	G	G	G	G
S1_1356419	Y	T	T	T	T	T	T	N	T	T	T	T	N	Y	T	T	T	T	T
S1_1356421	Y	C	C	C	C	C	C	N	C	C	C	C	N	Y	C	C	C	C	C
S1_1356440	W	A	A	A	A	A	A	N	A	A	A	A	N	W	A	A	A	A	A
S1_1376318	G	G	G	G	G	G	N	G	G	G	N	G	G	G	N	G	G	G	G
S1_1378459	C	C	C	T	T	C	C	C	C	C	C	C	C	C	C	T	C	T	C
S1_1379314	Y	T	C	T	T	C	C	C	T	T	C	C	C	T	C	T	C	T	C
S1_1406467	A	A	A	G	G	A	A	R	A	A	A	A	A	A	A	G	A	G	A
S1_1418359	S	C	C	G	G	C	C	C	G	G	C	C	C	G	C	G	C	G	C
S1_1418362	S	G	G	C	C	G	G	G	C	C	G	G	G	C	G	C	G	C	G
S1_1418462	Y	C	T	C	C	T	T	T	C	C	T	T	T	C	T	C	T	C	T
S1_1423342	G	N	T	T	T	T	T	T	G	G	T	T	T	G	T	T	T	T	N
S1_1423351	C	N	C	C	C	C	C	C	C	C	C	C	C	C	C	C	C	C	N
S1_1434571	Y	T	T	C	C	T	T	T	C	C	T	T	T	C	T	C	C	C	C
S1_1434647	C	N	C	C	C	C	C	C	C	C	C	C	C	C	C	C	C	C	C
S1_1434764	T	C	T	T	T	T	T	T	T	T	T	T	T	T	T	T	T	T	T
S1_1434767	G	A	G	G	G	G	G	G	G	G	G	G	G	G	G	G	G	G	G
S1_1439009	N	C	C	C	C	C	C	C	C	C	N	C	N	C	C	C	C	Y	C
S1_1443395	K	G	T	G	G	T	T	T	G	G	T	T	T	G	T	G	G	G	G
S1_1443426	S	G	C	G	G	C	C	C	G	G	C	C	C	G	C	G	G	G	G
S1_1443769	K	G	T	G	G	T	T	T	G	G	T	T	T	G	T	G	G	G	G
S1_1468177	G	G	G	G	G	G	N	G	R	G	N	G	G	G	G	G	G	G	G
S1_1471517	C	G	N	G	G	C	C	N	G	N	C	C	N	G	C	G	C	G	G
S1_1471533	G	T	N	T	T	G	G	N	T	N	G	G	N	T	G	T	G	T	T
S1_1471550	C	G	N	G	G	C	C	N	G	N	C	C	N	G	C	G	C	G	G
S1_1471566	T	G	T	T	T	T	T	T	T	T	T	T	T	T	T	T	N	T	T
S1_1471567	M	A	A	C	C	A	A	A	C	C	A	A	A	C	A	C	N	C	C
S1_1472950	Y	N	C	C	C	C	C	C	T	T	C	C	C	T	C	Y	C	C	C
S1_1472967	T	N	T	T	T	T	T	T	T	T	T	T	T	T	T	T	C	T	T
S1_1472976	Y	N	C	C	C	C	C	C	T	T	C	C	C	T	C	Y	C	C	C
S1_1472985	Y	C	C	C	C	C	C	C	T	T	C	C	C	T	C	C	N	C	C
S1_1488613	R	A	A	A	A	A	A	N	G	G	A	A	A	G	A	R	A	A	A
S1_1489747	C	C	N	C	C	C	C	N	C	C	N	C	C	C	C	C	C	C	C
S1_1489748	C	C	N	C	C	C	C	N	C	C	N	C	C	Y	C	C	C	C	C
S1_1489774	C	T	N	T	T	T	T	N	C	C	N	T	T	C	T	Y	C	T	T
S1_1491206	G	G	G	C	C	G	G	G	G	G	G	G	G	G	G	C	C	C	G
S1_1491207	C	C	C	T	T	C	C	C	C	C	C	C	C	C	C	T	T	T	C
S1_1513979	T	T	T	T	T	T	T	T	T	T	T	T	T	T	T	T	T	K	T
S1_1527598	G	N	G	G	G	G	G	N	G	G	G	G	G	G	N	G	G	G	N
S1_1527599	T	N	T	T	T	T	T	T	T	T	T	T	T	T	T	K	T	N	N
S1_1527605	G	N	G	G	G	G	G	G	G	G	G	G	G	G	R	G	G	G	N
S1_1531373	G	G	G	A	A	G	G	G	G	G	G	G	G	G	G	R	G	A	G
S1_1531600	G	G	G	G	G	G	G	G	G	N	T	G	T	G	T	G	G	G	N
S1_1534477	S	C	C	C	C	C	C	C	G	G	N	C	C	G	C	C	C	C	C
S1_1534528	K	G	T	G	G	T	T	T	G	G	T	T	T	G	T	G	T	G	T
S1_1535167	A	T	A	A	A	A	A	A	A	A	A	A	N	A	A	A	A	A	A
S1_1537022	T	T	N	T	T	T	T	T	T	T	T	T	T	K	T	T	T	T	T
S1_1537042	T	T	N	T	T	T	T	T	T	T	T	T	T	K	T	T	T	T	T
S1_1537043	T	T	N	K	K	T	T	T	T	T	T	T	T	T	T	T	T	T	T
S1_1537050	T	T	N	T	T	T	T	T	T	T	T	T	T	T	T	T	T	T	T
S1_1537052	T	T	N	T	T	T	T	T	T	T	T	T	K	T	T	T	T	T	T
S1_1539298	S	G	G	G	G	G	G	G	C	C	G	G	G	C	G	G	G	G	G
S1_1550362	M	A	A	C	C	A	A	A	C	N	A	A	A	C	A	C	A	C	A
S1_1550373	Y	T	T	C	C	T	T	T	C	N	T	T	T	C	T	C	T	C	T
S1_1550381	Y	T	T	C	C	T	T	T	C	N	T	T	T	C	T	C	T	C	T
S1_1550387	K	T	T	G	G	T	T	T	G	N	T	T	T	G	T	G	T	G	T
S1_1553129	A	A	A	A	A	A	A	A	A	A	A	A	A	A	A	A	A	A	N
S1_1553727	A	C	A	A	A	A	A	A	A	A	A	A	A	A	A	A	C	A	A
S1_1555131	Y	Y	Y	C	C	Y	Y	Y	C	C	Y	Y	Y	C	Y	C	Y	C	Y
S1_1555142	G	G	G	G	G	G	G	G	G	G	G	G	G	G	G	G	G	G	G
S1_1557555	G	C	C	C	C	C	S	C	G	G	C	C	C	G	C	S	C	C	C
S1_1559381	A	N	A	A	A	A	A	A	A	A	A	A	A	A	A	A	N	A	A
S1_1568872	C	C	C	N	C	C	C	C	C	N	N	C	C	C	C	C	N	C	N
S1_1568879	T	T	T	N	T	T	T	T	T	N	N	T	T	T	T	T	N	T	N
S1_1578001	C	N	C	C	C	C	C	C	C	N	C	C	C	C	N	C	N	N	C
S1_1578028	T	N	T	T	T	T	T	T	T	N	T	T	T	T	N	T	N	N	T
S1_1579577	G	A	G	G	G	G	G	G	G	G	G	G	G	G	G	G	A	G	G
S1_1579632	A	C	A	A	A	A	A	A	A	A	A	A	A	A	A	A	C	A	A
S1_1581214	C	C	C	Y	C	C	C	C	C	C	C	C	C	C	C	C	C	C	C
S1_1586233	T	N	N	T	T	T	T	T	T	T	N	T	T	T	T	T	T	T	N
S1_1605617	A	A	A	A	A	A	A	A	A	A	A	A	A	A	A	A	A	A	A
S1_1605631	A	G	G	G	G	G	G	G	G	G	G	G	G	G	G	G	G	G	R
S1_1605632	G	G	G	G	G	G	G	G	G	G	G	G	G	G	G	G	G	G	G
S1_1605912	C	C	C	C	C	C	C	C	C	C	C	C	C	C	N	C	C	C	N
S1_1605918	G	G	G	G	G	G	G	G	G	G	G	G	G	G	N	G	G	G	N
S1_1605920	G	G	G	G	G	G	G	G	G	G	G	G	G	G	N	G	G	G	N
S1_1605924	C	C	C	C	C	C	C	C	C	C	C	C	C	C	N	C	C	C	N
S1_1605928	S	G	G	G	G	G	G	G	G	G	G	G	G	G	N	G	G	G	N
S1_1607752	G	G	G	G	G	G	G	G	G	G	G	G	G	G	G	G	G	G	G
S1_1611048	A	M	N	A	A	A	N	N	A	N	A	A	A	A	A	A	A	A	A
S1_1611051	A	A	N	A	A	A	N	N	A	N	A	A	A	A	A	R	A	A	A
S1_1611052	A	A	N	A	A	A	N	N	A	N	A	A	A	A	A	A	A	A	A
S1_1611056	A	A	N	A	A	A	N	N	A	N	A	A	A	A	A	A	A	A	A
S1_1611072	A	A	N	A	A	A	N	N	A	N	A	A	A	A	A	A	A	A	A
S1_1611081	M	A	N	A	A	A	N	N	M	N	A	A	A	A	A	M	M	A	A
S1_1611084	A	A	N	A	A	A	N	N	A	N	A	A	A	A	A	A	A	M	A
S1_1611089	A	A	N	A	A	A	N	N	A	N	A	A	A	A	A	A	A	A	A
S1_1611093	M	A	N	A	A	A	N	N	A	N	C	A	A	A	A	A	A	A	A
S1_1611096	A	A	N	A	A	A	N	N	A	N	A	A	A	A	M	A	A	A	A
S1_1611097	A	A	N	A	A	A	N	N	A	N	A	A	A	A	A	A	A	A	A
S1_1611100	A	A	N	A	A	M	N	N	A	N	A	A	A	A	M	A	M	A	A
S1_1611104	M	A	N	A	A	A	N	N	A	N	A	A	A	A	A	A	A	A	A
S1_1611419	T	T	T	C	N	T	N	T	T	T	T	N	T	T	T	C	C	C	C
S1_1618438	C	C	C	N	N	C	C	C	C	N	N	C	C	C	C	Y	T	T	N
S1_1618486	G	N	G	N	N	G	G	G	G	G	G	G	G	G	G	N	N	N	N
S1_1618512	G	N	G	N	N	G	G	G	G	G	G	G	G	G	G	N	N	N	N
S1_1622401	C	C	C	G	G	C	C	C	C	C	C	C	C	C	C	G	G	S	G
S1_1622402	T	T	T	G	G	T	T	T	T	T	T	T	T	T	T	G	G	K	G
S1_1622403	A	A	A	C	C	A	A	A	A	A	A	A	A	A	A	C	C	M	C
S1_1624216	C	A	C	A	A	C	C	C	C	C	C	C	C	C	C	A	A	M	A
S1_1634766	G	A	G	N	A	G	G	N	G	G	G	G	G	G	G	R	N	A	N
S1_1634767	T	G	T	N	G	T	T	N	T	T	T	T	T	T	T	K	N	G	N
S1_1634768	G	C	G	N	C	G	G	N	G	G	G	G	G	G	G	S	N	C	N
S1_1635548	C	A	C	A	A	C	C	C	C	C	N	C	N	C	C	M	A	A	A
S1_1635727	G	C	G	C	C	G	G	G	G	G	G	G	G	G	G	C	C	C	C
S1_1636746	G	G	G	G	G	G	G	G	G	G	G	G	G	G	N	G	G	G	G
S1_1638456	T	T	T	T	T	T	T	T	T	T	T	T	T	T	T	T	T	T	T
S1_1638482	G	G	G	C	G	G	G	G	G	G	G	G	G	G	G	G	G	G	G
S1_1647100	C	T	C	C	C	C	C	C	C	N	C	C	C	C	N	C	C	C	C
S1_1654502	A	N	N	A	A	A	A	A	A	A	N	A	A	N	N	A	A	A	A
S1_1666751	A	N	A	G	A	A	A	A	A	A	N	A	A	A	A	A	A	A	A
S1_1667972	T	K	T	T	K	T	T	T	T	T	T	T	T	T	T	T	T	T	T
S1_1667975	T	K	K	T	T	K	K	G	T	T	T	T	K	K	T	T	T	T	G
S1_1699188	C	C	C	C	C	C	C	C	C	C	C	C	C	C	C	S	C	S	C
S1_1699200	S	G	C	G	G	C	C	C	G	G	G	G	G	G	G	G	G	G	G
S1_1699218	C	C	C	C	C	C	C	C	C	C	C	C	C	C	C	Y	C	Y	C
S1_1699407	G	G	G	G	G	G	G	G	G	G	N	G	N	G	N	K	G	K	N
S1_1699411	C	C	C	C	C	C	C	C	C	C	N	C	N	C	N	Y	C	Y	N
S1_1699449	G	T	G	N	G	G	G	G	G	G	N	G	N	G	N	G	G	G	N
S1_1712666	T	C	T	C	C	T	T	T	C	C	N	C	C	C	C	C	C	C	C
S1_1722521	N	C	C	A	C	C	C	C	C	N	A	C	N	C	A	C	A	C	A
S1_1722546	N	T	T	T	T	T	T	T	T	N	T	T	N	T	T	T	T	T	T
S1_1739180	C	C	C	C	C	C	C	C	C	C	N	N	N	C	C	C	C	C	C
S1_1756880	K	K	K	K	T	K	K	K	T	T	T	T	T	T	T	T	K	T	T
S1_1756895	K	K	K	K	T	K	K	K	T	T	T	T	T	T	T	T	K	T	T
S1_1756903	R	R	R	R	A	R	R	R	A	A	A	A	A	A	A	A	R	A	A
S1_1776544	C	C	C	C	C	C	C	C	C	C	T	C	T	C	T	C	T	C	N
S1_1779216	G	G	G	G	G	G	G	G	G	G	C	G	C	G	C	G	C	G	C
S1_1787172	K	T	T	T	T	T	T	N	T	N	T	T	K	K	N	T	T	T	T
S1_1796914	K	T	G	T	T	G	K	G	T	T	T	G	T	T	T	T	T	T	T
S1_1800841	S	C	G	C	C	G	G	G	C	C	C	G	C	C	C	C	C	C	C
S1_1800882	Y	T	C	T	T	C	C	C	T	T	T	C	T	T	T	T	T	T	T
S1_1825107	T	T	T	T	T	T	T	T	T	T	T	T	T	T	T	T	T	T	T
S1_1825130	Y	C	T	C	C	T	Y	T	C	C	C	T	C	C	C	C	C	C	C
S1_1839864	T	T	N	T	T	T	N	T	T	T	T	T	T	K	T	T	T	T	N
S1_1839872	T	T	N	T	T	T	N	T	T	T	T	T	T	T	T	T	T	T	N
S1_1839919	G	N	G	G	G	G	G	G	G	N	G	G	G	R	R	G	R	G	G
S1_1839921	R	N	G	G	G	G	G	G	N	N	G	G	G	G	G	N	G	G	R
S1_1839923	G	N	G	G	G	G	G	G	R	N	G	G	R	G	G	G	R	G	G
S1_1857391	S	G	G	G	N	G	G	G	C	C	G	G	G	C	G	G	G	N	G
S1_1857515	S	G	C	G	G	C	C	C	G	G	N	C	N	G	N	G	C	G	N
S1_1857549	T	T	T	T	T	T	T	T	T	T	C	T	C	T	C	T	T	T	C
S1_1857572	C	C	C	C	C	C	C	C	C	C	A	C	A	C	A	C	C	C	A
S1_1857574	C	C	C	C	C	C	C	C	C	C	T	C	T	C	T	C	C	C	T
S1_1866852	A	A	A	A	A	R	A	N	A	A	A	A	A	A	A	A	A	A	N
S1_1873206	G	G	G	G	G	G	G	G	G	G	A	G	A	G	A	G	G	G	A
S1_1873267	C	C	C	C	C	C	C	C	C	C	C	C	C	C	Y	C	C	C	C
S1_1873269	C	C	C	C	C	C	C	C	C	Y	Y	C	C	T	C	C	C	C	C
S1_1873294	T	T	T	T	T	T	T	T	T	T	T	T	T	T	T	T	T	T	T
S1_1873297	A	A	R	A	A	A	A	A	A	R	R	A	A	A	A	A	A	A	A
S1_1873301	A	R	R	A	R	A	A	A	A	A	A	A	A	A	A	A	A	A	A
S1_1873304	A	A	A	A	A	A	A	A	A	A	A	A	A	A	A	A	A	A	A
S1_1873311	G	G	G	G	G	G	G	G	G	G	G	G	G	G	G	G	G	G	G
S1_1873381	T	T	N	T	T	T	T	T	T	T	T	T	T	T	T	T	T	T	T
S1_1873382	G	G	G	G	G	G	G	G	G	G	G	G	G	G	G	G	G	G	G
S1_1876311	A	G	A	G	G	A	A	N	G	G	G	A	G	G	G	G	G	G	G
S1_1882999	T	T	T	C	T	T	T	T	T	C	T	T	T	C	T	T	T	T	T
S1_1883094	M	A	A	A	A	A	A	N	C	A	C	A	C	A	C	A	C	A	C
S1_1887344	T	T	T	T	T	T	T	T	T	T	T	T	T	T	T	T	T	T	T
S1_1893363	N	G	C	C	G	C	N	N	G	C	G	C	G	C	G	G	C	G	G
S1_1893536	S	C	G	G	C	G	G	G	C	G	C	G	C	G	C	C	G	C	C
S1_1894405	K	T	G	T	T	T	G	G	T	T	T	G	T	T	T	T	T	T	T
S1_1897286	N	C	T	C	C	C	T	N	C	C	C	T	C	C	N	C	T	C	C
S1_1899354	C	N	C	C	Y	C	C	C	C	N	C	C	C	C	C	C	C	C	C
S1_1899387	C	N	C	C	C	C	C	C	C	N	C	C	C	C	C	C	C	C	C
S1_1907850	W	T	N	T	T	T	A	A	T	T	T	A	T	T	T	T	T	T	T
S1_1922246	A	A	N	A	A	A	A	A	A	A	A	A	N	A	A	A	A	A	A
S1_1922257	A	A	N	A	A	A	A	A	A	A	A	A	N	A	A	A	A	A	A
S1_1922259	C	C	N	C	C	C	C	C	C	C	C	C	N	C	C	C	C	C	C
S1_1926116	A	N	N	A	A	A	A	A	N	A	A	N	N	A	A	W	A	A	A
S1_1929156	T	T	T	T	T	T	T	T	T	T	T	T	T	T	T	T	T	T	T
S1_1933362	Y	C	N	C	C	C	T	T	C	C	N	N	C	C	C	C	C	C	C
S1_1933364	M	A	N	A	A	A	C	C	A	A	N	N	A	A	A	A	A	A	A
S1_1933366	W	T	N	T	T	T	A	A	T	T	N	N	T	T	T	T	T	T	T
S1_1933368	S	C	N	C	C	C	G	G	C	C	N	N	C	C	C	C	C	C	C
S1_1933369	Y	C	N	C	C	C	T	T	C	C	N	N	C	C	C	C	C	C	C
S1_1937763	Y	C	T	T	C	C	T	T	C	T	C	T	C	T	C	C	C	C	C
S1_1953596	W	N	A	T	T	T	A	A	T	T	T	A	T	T	T	T	T	T	T
S1_1960694	T	K	T	T	T	T	T	T	T	N	T	T	T	K	T	T	T	T	T
S1_1966419	Y	T	C	T	T	T	C	Y	T	C	T	C	T	C	T	T	T	T	T
S1_1966452	R	G	A	G	G	G	A	R	G	A	G	A	G	A	G	G	G	G	G
S1_1966464	Y	T	C	T	T	T	C	Y	T	C	T	C	T	C	T	T	T	T	T
S1_1966490	A	C	A	C	C	M	A	A	C	A	C	A	C	A	C	C	C	C	C
S1_1966601	A	A	C	A	A	A	C	C	A	C	N	C	A	C	N	A	A	A	A
S1_1979530	T	T	T	T	T	N	T	T	T	T	N	T	T	T	T	T	T	T	T
S1_1999538	A	A	A	A	A	A	A	A	A	A	A	A	A	A	A	A	A	M	A
S1_1999610	C	A	C	A	A	A	C	C	A	C	A	C	A	C	N	A	A	A	A
S1_1999611	C	T	C	T	T	T	C	C	T	C	T	C	T	C	N	T	T	T	T
S1_2000290	G	G	G	G	G	G	G	N	G	N	G	G	G	A	G	G	G	G	G
S1_2009926	T	T	T	N	T	T	T	T	T	T	T	T	T	T	T	T	T	T	T
S1_2022709	R	A	G	A	A	A	G	N	A	N	N	G	A	G	A	A	A	A	N
S1_2022807	A	C	A	C	M	C	A	A	C	A	M	A	M	A	C	C	M	C	N
S1_2022964	T	T	T	T	Y	T	T	T	T	T	Y	T	T	T	T	T	Y	T	T
S1_2022998	G	G	G	G	R	G	G	G	G	G	R	G	G	G	G	G	R	G	G
S1_2025960	A	A	A	A	A	A	A	A	A	A	A	A	A	A	A	A	A	A	A
S1_2026022	S	C	G	C	C	C	G	G	C	G	C	G	C	G	C	C	C	C	C
S1_2041755	A	A	A	A	A	A	A	A	A	A	M	A	A	N	A	A	A	A	A
S1_2043326	C	C	C	C	C	C	C	C	C	C	C	C	C	C	C	C	C	C	C
S1_2047872	T	N	T	N	T	T	T	T	T	N	N	T	T	T	T	N	T	T	T
S1_2053648	C	C	C	C	C	C	C	C	C	C	C	C	N	C	C	C	C	C	N
S1_2053649	C	C	C	C	C	C	C	C	C	C	C	C	N	C	C	C	C	C	C
S1_2056994	T	T	Y	T	T	T	T	T	T	T	Y	T	Y	T	Y	T	T	T	T
S1_2057164	T	T	T	T	T	T	T	T	T	T	T	T	T	N	N	T	T	T	T
S1_2057168	C	Y	Y	C	C	Y	C	Y	C	Y	C	C	C	N	N	C	C	Y	C
S1_2057177	C	C	C	C	C	C	C	C	C	C	C	C	C	N	N	C	C	C	C
S1_2057198	C	Y	Y	C	C	Y	C	Y	C	Y	C	C	C	N	N	C	C	Y	C
S1_2057209	G	G	G	G	G	G	G	G	G	K	G	G	G	N	N	G	G	G	G
S1_2073326	A	G	A	A	G	G	A	A	A	A	A	A	A	A	A	G	A	G	A
S1_2079180	A	G	A	A	G	G	A	A	A	G	A	A	A	G	A	R	A	G	A
S1_2085072	A	N	A	T	T	W	A	A	T	T	T	A	T	T	T	T	A	T	T
S1_2085099	A	N	A	G	G	R	A	A	G	G	G	A	G	G	G	G	A	G	G
S1_2092889	A	A	A	A	A	A	A	A	A	A	M	A	A	A	A	A	A	A	A
S1_2095712	G	G	G	G	G	G	G	G	G	A	G	G	G	A	G	G	G	G	G
S1_2095746	M	A	A	A	A	A	A	A	A	C	A	A	A	A	A	A	A	A	A
S1_2104064	C	C	C	C	C	C	C	C	C	N	C	C	N	C	C	C	C	Y	C
S1_2104071	C	C	C	C	Y	C	C	C	C	N	C	C	N	C	C	C	C	C	C
S1_2104073	C	C	C	C	C	C	Y	C	C	N	N	C	N	C	N	C	C	C	C
S1_2105854	N	C	N	C	C	C	C	N	C	C	N	C	C	C	C	C	C	C	C
S1_2105858	N	C	N	G	C	C	C	N	G	C	N	C	G	C	G	C	C	C	S
S1_2105893	N	G	N	G	G	G	G	N	G	G	N	G	G	G	G	G	G	G	G
S1_2106451	G	G	G	G	G	G	G	G	G	A	G	G	G	A	N	G	G	G	G
S1_2112448	C	C	C	C	Y	C	C	C	C	C	C	C	C	C	C	C	C	C	N
S1_2125537	M	A	A	A	A	A	A	A	A	A	A	A	A	A	A	A	A	A	A
S1_2127331	N	T	T	T	T	T	T	T	T	T	T	T	T	T	T	T	T	T	T
S1_2127390	N	T	T	T	T	T	T	T	T	T	T	T	T	T	T	T	T	T	T
S1_2127819	T	T	T	T	T	T	T	T	T	T	N	T	T	T	N	W	T	T	T
S1_2135758	T	C	T	C	C	C	Y	T	C	C	C	T	C	C	C	C	T	C	C
S1_2136366	G	G	N	T	G	G	N	G	T	T	N	G	T	T	T	G	G	G	T
S1_2136470	Y	T	C	T	T	T	C	C	T	T	T	C	T	T	T	T	C	T	T
S1_2151087	C	C	C	C	C	C	C	C	C	N	C	C	C	C	C	C	C	N	C
S1_2162974	G	G	G	G	G	G	G	G	G	G	G	G	G	G	R	G	G	G	G
S1_2196024	C	N	C	C	C	C	N	C	C	C	C	C	C	T	C	C	Y	C	C
S1_2196188	C	N	C	C	C	C	C	C	C	N	C	C	N	T	C	C	C	C	C
S1_2240575	C	C	C	C	C	C	N	C	C	C	C	C	C	C	C	C	C	C	C
S1_2240576	C	C	C	C	C	C	N	C	C	C	C	C	C	C	C	C	C	C	C
S1_2243448	K	T	T	T	T	T	T	T	T	T	T	T	T	K	T	T	T	T	T
S1_2247631	G	A	G	A	A	A	G	G	G	A	G	G	G	A	G	R	G	A	G
S1_2247632	T	G	T	G	G	G	T	T	T	G	T	T	T	G	T	K	T	G	T
S1_2247634	A	T	A	T	T	T	A	A	A	T	A	A	A	T	A	W	A	T	A
S1_2256346	T	T	T	T	T	T	T	T	T	N	T	T	N	T	T	T	T	T	T
S1_2274535	G	N	N	G	G	G	G	N	G	A	G	G	G	A	G	G	G	G	G
S1_2274693	C	C	C	C	C	C	C	C	Y	C	C	C	C	C	C	C	N	C	C
S1_2289365	A	A	A	A	A	A	A	A	A	C	A	A	A	C	A	A	A	A	A
S1_2292620	G	G	G	G	G	G	N	G	G	A	G	G	G	A	G	G	G	G	G
S1_2292621	A	G	A	A	G	G	N	A	A	G	A	A	A	G	A	G	A	G	A
S1_2292622	G	G	G	G	G	G	N	G	G	C	G	G	G	C	G	G	G	G	G
S1_2292671	T	C	T	T	C	C	T	T	T	T	T	T	T	T	T	C	T	C	T
S1_2300015	A	A	A	A	A	W	W	A	A	A	A	A	A	A	A	A	A	A	N
S1_2305316	C	C	C	N	C	C	C	C	C	C	C	C	N	C	C	C	C	N	C
S1_2306329	G	T	G	G	T	T	G	G	G	G	G	G	G	G	G	T	G	T	G
S1_2306920	C	A	C	C	A	A	C	C	C	A	C	C	C	A	C	A	C	A	C
S1_2308483	C	C	C	C	C	C	C	C	C	A	C	C	C	A	C	C	C	C	C
S1_2308508	A	A	A	A	A	A	A	A	A	G	A	A	N	G	A	A	A	A	A
S1_2310262	T	T	T	T	T	T	T	G	T	N	T	T	T	T	T	T	N	T	T
S1_2313289	T	T	T	T	T	T	T	T	T	N	T	T	T	T	T	T	T	K	T
S1_2313293	T	T	T	T	T	T	T	T	T	N	T	T	T	T	T	T	T	T	T
S1_2313299	T	T	T	T	T	T	T	T	T	N	T	T	T	T	T	T	T	T	T
S1_2313309	T	T	T	T	T	T	T	T	T	N	T	T	T	T	T	T	T	T	T
S1_2323393	C	T	C	C	T	T	C	C	C	T	C	C	C	T	C	T	C	T	C
S1_2323459	A	C	A	A	C	C	A	A	A	C	A	A	A	C	A	M	A	C	A
S1_2339845	C	G	C	C	G	G	C	N	C	C	C	C	C	C	C	G	C	G	C
S1_2340868	A	A	A	A	A	A	M	A	A	A	A	A	A	A	A	A	A	A	C
S1_2348912	G	C	G	G	C	C	G	G	G	G	G	G	G	G	G	C	G	C	G
S1_2349022	C	A	C	C	A	A	C	C	C	C	C	C	C	C	C	A	C	A	C
S1_2349023	C	A	C	C	A	A	C	C	C	C	C	C	C	C	C	A	C	A	C
S1_2356424	A	A	A	A	A	A	A	A	A	A	A	A	A	A	A	A	A	A	A
S1_2357366	W	A	A	A	A	A	A	N	W	A	T	A	T	A	T	A	A	A	T
S1_2359827	C	C	C	C	N	C	C	C	C	T	C	C	N	T	C	C	C	C	C
S1_2359917	T	T	T	T	T	T	N	T	T	N	T	T	T	T	T	T	T	T	T
S1_2361591	G	G	G	G	G	G	G	G	G	N	G	G	G	A	G	G	N	G	G
S1_2361592	A	A	A	A	A	A	A	A	A	N	A	A	A	C	A	A	N	A	A
S1_2368734	G	G	G	G	G	G	G	G	G	G	N	G	G	G	G	G	G	G	G
S1_2368766	A	A	A	A	A	A	A	A	A	A	A	A	A	A	A	A	A	A	A
S1_2369344	W	T	T	T	T	T	T	T	A	N	A	T	A	T	A	T	T	T	A
S1_2369728	C	N	C	C	C	C	C	N	C	A	C	C	C	A	C	C	C	C	C
S1_2377910	A	N	G	G	G	G	G	G	A	N	A	G	A	A	A	G	G	G	N
S1_2378005	T	T	T	T	T	T	T	T	N	T	T	T	T	T	T	T	T	T	T
S1_2378051	G	G	G	G	G	G	G	G	G	N	G	G	G	G	N	G	G	G	G
S1_2378052	G	G	G	G	G	G	G	G	G	N	G	G	G	G	N	G	G	G	G
S1_2394162	T	T	N	T	T	T	K	T	T	T	N	T	N	T	T	T	T	T	T
S1_2394176	C	C	N	C	Y	C	C	C	C	C	N	C	N	C	C	C	C	C	C
S1_2403203	A	A	A	A	A	A	A	A	N	A	A	N	A	N	N	A	N	N	M
S1_2403204	C	C	C	C	C	C	Y	C	N	C	C	N	C	N	N	C	C	N	C
S1_2403207	C	C	C	C	Y	C	C	C	N	C	N	N	C	N	N	C	C	N	C
S1_2403208	C	C	C	C	C	C	C	C	N	C	C	N	C	N	N	C	C	N	C
S1_2406276	Y	C	C	C	C	C	C	C	C	C	C	Y	N	C	C	C	C	C	C
S1_2421466	G	N	G	R	A	R	N	G	A	A	N	G	G	N	R	G	A	G	A
S1_2421469	C	N	C	C	C	C	N	C	C	C	N	C	C	N	C	C	C	C	C
S1_2421472	G	N	G	G	G	G	N	G	G	T	N	G	G	N	G	G	G	G	G
S1_2421483	A	N	A	A	A	A	N	A	A	A	N	A	A	N	A	A	A	A	A
S1_2429426	T	N	T	N	T	T	T	T	T	T	N	T	T	T	T	T	N	N	T
S1_2452914	A	G	A	A	G	G	A	N	A	A	A	A	A	A	N	G	A	N	A
S1_2454314	G	G	G	G	G	G	G	G	G	G	G	G	G	G	G	G	G	G	G
S1_2454661	G	G	G	G	G	G	G	G	G	G	G	G	G	G	G	G	G	G	G
S1_2465152	G	G	G	N	G	G	N	G	G	N	N	G	G	N	G	G	G	G	G
S1_2465206	C	C	C	C	C	C	C	C	C	C	C	C	C	C	C	C	C	C	C
S1_2466688	N	C	Y	N	C	C	C	C	C	C	N	C	C	C	C	Y	C	C	C
S1_2466689	N	C	C	N	C	C	C	C	C	C	N	C	C	C	C	C	Y	C	C
S1_2466691	N	C	C	N	C	C	C	C	C	C	N	C	C	C	C	C	C	C	C
S1_2466692	N	C	C	N	C	C	N	C	C	C	N	C	C	C	C	C	C	C	C
S1_2466694	N	C	C	N	C	C	C	C	C	C	N	C	C	C	C	C	C	C	C
S1_2466695	N	A	A	N	A	A	A	A	A	A	N	A	A	A	A	A	A	A	A
S1_2491712	A	A	A	A	A	A	A	A	A	A	N	A	A	A	A	A	A	A	A
S1_2511771	S	C	G	C	C	C	G	G	C	C	C	C	C	C	C	C	C	C	N
S1_2513419	A	A	A	A	A	A	A	N	A	A	A	A	A	A	A	A	A	A	A
S1_2513642	A	A	A	A	A	A	A	A	A	A	A	A	A	A	A	A	A	A	A
S1_2519229	G	G	G	G	G	G	G	G	G	G	G	G	G	N	G	G	G	G	G
S1_2522352	G	G	G	G	G	G	G	G	N	G	N	G	G	G	G	G	G	G	G
S1_2527772	Y	T	T	C	T	T	T	T	C	C	C	T	C	C	C	Y	T	T	C
S1_2527969	G	G	G	G	G	G	G	G	G	G	G	R	G	G	N	G	G	G	G
S1_2527970	G	G	G	G	G	N	G	G	G	G	G	G	G	G	G	G	G	G	G
S1_2527971	T	T	T	T	T	T	T	T	T	T	K	T	T	T	T	T	T	T	T
S1_2527972	G	G	G	G	G	G	G	G	G	G	G	G	G	G	R	G	G	G	G
S1_2527973	G	G	G	G	G	G	G	G	G	G	G	G	G	G	G	G	G	G	G
S1_2527975	G	G	G	N	G	G	G	G	G	G	G	G	G	G	G	G	G	G	G
S1_2527976	G	G	G	G	G	G	G	G	G	G	G	G	G	G	G	G	G	G	G
S1_2527977	G	G	G	G	G	G	G	G	G	G	G	K	G	G	G	G	G	G	G
S1_2527980	G	G	G	G	G	G	G	G	G	G	G	K	G	G	G	G	G	G	G
S1_2527981	T	T	T	T	T	T	T	T	T	T	T	T	K	T	T	T	T	T	T
S1_2527982	G	G	A	G	G	G	G	G	G	G	G	G	G	G	G	G	R	G	G
S1_2527983	G	G	G	G	G	G	G	G	G	G	G	G	G	G	G	G	G	G	G
S1_2542647	Y	N	T	C	T	T	T	N	C	C	N	T	N	N	C	T	T	T	C
S1_2549064	T	T	N	T	T	T	T	T	N	T	N	K	T	T	T	T	T	T	N
S1_2578842	T	T	T	A	T	T	T	T	T	A	T	T	T	A	T	T	T	T	T
S1_2578908	R	G	G	A	G	G	R	G	A	A	A	G	A	A	A	G	G	G	A
S1_2581857	C	C	C	C	C	C	C	C	C	C	C	C	C	C	C	C	C	C	C
S1_2581858	C	C	C	C	C	C	C	C	C	C	C	C	C	C	C	C	C	C	C
S1_2590562	M	C	A	C	C	C	A	A	C	C	C	A	C	C	C	C	A	C	C
S1_2591786	C	N	C	C	C	C	C	C	C	N	S	C	C	C	C	C	C	C	N
S1_2591793	C	N	C	C	C	C	C	C	C	N	C	C	C	C	C	C	C	C	N
S1_2591799	C	N	C	C	M	C	M	C	C	N	C	C	C	C	C	C	C	C	N
S1_2591820	G	N	G	G	G	G	G	G	G	N	G	G	G	G	G	G	G	G	N
S1_2606790	A	A	N	A	A	A	A	A	A	A	A	A	A	A	A	A	A	A	N
S1_2607838	G	G	G	G	N	G	N	G	G	N	G	G	N	G	N	N	G	G	N
S1_2632076	N	G	N	C	G	G	N	N	C	N	C	N	C	N	C	G	G	G	C
S1_2632122	G	G	G	C	G	G	G	G	C	C	C	G	C	C	C	S	G	G	C
S1_2634675	K	T	T	G	T	T	T	T	G	G	G	T	G	G	G	K	T	T	G
S1_2634751	K	T	T	G	T	T	T	T	G	G	G	T	G	G	G	T	T	T	G
S1_2638257	R	R	R	R	R	R	R	R	G	G	G	G	G	G	G	R	R	R	R
S1_2638298	Y	Y	Y	Y	Y	Y	Y	Y	C	C	C	C	C	C	C	Y	Y	Y	Y
S1_2638303	R	R	R	R	R	R	R	R	G	G	G	G	G	G	G	R	R	R	R
S1_2641236	C	C	C	T	C	C	C	C	C	C	C	C	C	C	C	C	C	C	C
S1_2653158	A	A	A	N	A	A	A	A	A	A	A	A	A	N	A	A	A	A	A
S1_2653971	G	G	G	C	G	G	G	G	G	G	G	G	G	G	G	G	G	G	G
S1_2653972	T	T	T	C	T	T	T	T	T	T	T	T	T	T	T	T	T	T	T
S1_2678547	T	T	T	T	T	T	T	T	T	T	T	T	T	T	T	T	T	T	T
S1_2682647	A	M	A	A	A	A	A	A	A	M	A	A	M	A	A	A	M	A	A
S1_2682681	A	A	A	A	A	A	A	A	A	A	A	A	M	A	A	A	A	A	A
S1_2698354	G	G	G	G	G	G	G	N	G	G	G	G	G	G	G	G	G	G	G
S1_2708092	A	A	A	A	A	A	A	A	A	A	A	A	A	A	A	A	A	A	A
S1_2709413	G	G	G	A	G	G	G	G	G	G	G	G	N	G	G	G	G	G	G
S1_2725303	G	G	K	G	K	K	T	K	G	G	G	N	G	G	G	K	G	K	G
S1_2725317	G	G	R	G	R	R	A	R	G	G	G	N	G	G	G	R	G	R	G
S1_2725359	T	T	Y	T	Y	Y	C	Y	T	T	T	N	T	T	T	Y	T	Y	T
S1_2734604	A	A	A	A	A	A	A	A	A	A	A	A	A	N	A	A	A	A	A
S1_2745228	G	G	G	G	G	G	G	G	G	G	G	G	G	G	G	G	G	G	G
S1_2768629	G	N	G	G	G	G	G	G	G	G	G	G	G	G	G	G	G	G	G
S1_2784102	C	C	C	C	C	C	C	C	C	C	C	C	C	N	C	C	C	C	C
S1_2784111	G	G	G	G	G	G	G	G	G	G	G	G	G	N	G	G	G	G	G
S1_2784220	G	G	G	G	G	G	G	G	G	G	G	G	G	G	G	G	G	G	G
S1_2784419	A	A	A	A	A	A	A	A	A	A	A	A	A	A	N	A	A	A	A
S1_2791177	A	A	A	N	A	A	A	A	A	A	A	A	A	N	A	A	A	A	N
S1_2794365	N	A	N	A	A	A	A	N	A	N	A	A	N	A	A	A	A	A	A
S1_2794394	N	C	N	C	C	C	C	N	C	N	C	C	N	C	C	C	C	C	C
S1_2794539	G	G	G	G	G	G	G	G	G	G	G	G	G	G	G	G	G	G	N
S1_2800286	G	G	G	G	G	G	N	G	G	G	N	G	N	N	G	G	G	G	G
S1_2800367	T	T	T	T	T	T	T	T	T	T	T	T	T	T	T	T	T	T	T
S1_2802549	A	A	N	A	A	A	A	A	A	A	A	A	A	A	A	A	A	A	A
S1_2810331	T	T	T	T	T	T	T	T	T	T	T	T	T	T	T	T	T	T	T
S1_2810345	T	T	T	T	T	T	T	T	T	T	T	T	T	T	T	T	T	T	T
S1_2834659	T	T	T	N	T	T	T	T	K	T	T	T	N	N	T	T	T	T	N
S1_2834660	G	G	G	G	G	G	G	G	G	G	G	R	G	G	G	G	G	G	N
S1_2847535	N	C	C	C	C	C	C	C	C	Y	C	C	C	C	C	C	C	C	C
S1_2853586	G	G	G	G	G	G	G	G	G	N	G	G	G	C	G	G	G	G	G
S1_2853975	G	G	G	G	G	G	G	G	G	A	G	G	G	A	G	G	G	G	G
S1_2854966	A	A	A	A	A	A	A	A	A	C	A	A	A	C	A	A	A	A	A
S1_2860737	A	A	A	A	A	A	A	A	A	G	A	A	A	G	A	A	A	A	A
S1_2860742	G	G	G	G	G	G	G	G	G	C	G	G	G	C	G	G	G	G	G
S1_2871467	C	C	C	C	C	C	C	C	C	C	C	C	C	C	C	C	C	C	N
S1_2878532	G	G	G	G	G	G	G	G	G	N	G	G	G	G	G	G	G	G	G
S1_2878562	A	A	A	A	A	A	A	A	A	C	N	A	A	C	A	A	A	A	A
S1_2907015	T	T	T	T	T	T	T	T	T	N	T	T	T	T	T	T	T	T	T
S1_2908734	C	N	C	C	C	C	C	C	C	C	N	C	C	C	C	C	C	C	C
S1_2918265	T	N	T	T	T	T	T	N	T	N	T	N	T	T	T	T	T	T	T
S1_2942227	T	T	T	T	T	T	T	T	T	T	T	T	T	T	T	T	T	K	T
S1_2947116	A	A	A	A	A	A	A	A	A	A	A	A	A	A	A	A	A	A	A
S1_2958481	T	T	T	T	T	T	T	T	T	T	T	T	T	T	T	T	T	T	T
S1_2958483	T	T	T	T	T	T	T	T	T	T	T	K	T	T	T	T	T	T	T
S1_2968764	T	T	T	T	T	T	K	T	T	T	T	T	T	T	N	T	T	T	T
S1_2968776	T	T	K	K	K	T	K	T	T	K	T	K	T	T	N	T	T	K	T
S1_2968792	T	T	T	T	T	T	T	T	T	K	T	T	T	T	N	T	T	T	T
S1_2968800	T	T	K	T	T	T	T	T	T	T	T	K	T	G	N	T	T	T	T
S1_2968808	T	T	K	T	T	T	T	T	T	T	T	K	T	T	N	T	T	T	K
S1_2968810	T	T	K	T	T	T	T	T	T	T	T	T	T	T	N	T	T	T	T
S1_2974360	G	G	G	G	G	G	G	G	G	N	N	G	N	N	G	G	G	G	G
S1_2974887	G	N	G	A	G	G	G	G	A	G	A	G	A	G	R	G	G	G	A
S1_2982202	K	G	T	K	K	K	T	T	T	T	K	T	T	T	K	T	T	K	T
S1_3007762	A	A	A	A	A	A	A	A	M	A	A	A	A	A	A	A	A	A	M
S1_3007885	A	G	G	A	G	G	G	N	A	G	A	G	A	G	A	G	G	G	A
S1_3007891	C	G	G	C	G	G	G	N	C	G	C	G	C	G	C	G	G	G	C
S1_3008310	G	G	G	N	G	G	K	G	G	T	N	K	N	T	N	G	G	G	N
S1_3010593	A	A	A	C	N	A	A	A	C	A	N	A	C	A	C	M	A	A	C
S1_3019873	C	T	T	C	T	T	T	T	C	T	C	T	C	T	C	T	T	T	C
S1_3020093	S	C	C	C	C	C	C	C	G	C	G	C	G	C	G	C	C	C	G
S1_3020193	T	T	T	T	T	T	T	T	T	T	T	T	T	T	T	T	T	K	T
S1_3020195	T	T	T	T	T	T	T	K	T	T	T	T	T	T	T	T	T	K	T
S1_3023020	T	T	N	T	T	T	T	T	K	T	N	T	T	T	T	T	T	T	N
S1_3045599	Y	C	C	C	C	C	C	C	T	C	T	C	T	N	T	C	C	C	T
S1_3045611	S	G	G	G	G	G	G	G	C	G	C	G	C	G	C	G	G	G	C
S1_3045617	M	C	C	C	C	C	C	C	A	C	A	C	A	C	A	C	C	C	A
S1_3071187	A	N	A	N	A	A	A	A	A	A	A	A	A	A	N	A	A	A	A
S1_3071300	G	N	G	G	G	G	G	G	G	G	N	G	G	G	G	G	G	G	G
S1_3071304	G	N	G	G	G	G	R	G	G	G	N	G	G	G	G	G	G	G	G
S1_3071305	G	N	G	G	G	G	G	G	G	G	N	G	G	G	G	G	G	G	G
S1_3071704	C	T	T	C	T	T	T	T	C	T	C	T	C	T	C	T	T	T	C
S1_3073026	A	A	A	N	A	A	A	A	A	A	A	A	A	A	A	A	A	A	A
S1_3073097	A	A	N	A	A	A	A	A	A	A	A	A	A	A	A	A	A	A	A
S1_3073111	G	G	N	G	G	G	G	G	G	G	R	G	G	G	G	G	G	G	G
S1_3078312	K	T	T	G	T	T	T	K	G	T	G	T	G	T	G	T	T	T	G
S1_3078313	R	G	G	A	G	G	G	R	A	G	A	G	A	G	A	G	G	G	A
S1_3079588	N	C	C	G	C	C	C	C	G	C	G	C	G	C	N	C	C	C	G
S1_3079713	M	C	C	A	C	C	C	C	A	C	A	C	A	C	A	C	C	C	N
S1_3089349	A	A	A	A	M	A	A	A	A	A	A	A	A	A	A	A	A	A	A
S1_3090473	M	A	A	C	A	A	A	A	C	A	C	A	C	A	C	A	A	A	C
S1_3090474	K	T	T	G	T	T	T	T	G	T	G	T	G	T	G	T	T	T	G
S1_3098853	T	T	N	T	T	T	T	T	T	T	T	T	T	T	T	T	T	T	T
S1_3100265	G	G	G	A	G	G	G	G	N	N	R	G	G	G	N	G	G	G	A
S1_3100280	A	A	A	A	A	A	A	A	N	N	M	A	C	A	N	A	A	A	A
S1_3100283	G	G	G	G	G	G	G	G	N	N	R	G	A	G	N	G	G	G	G
S1_3100575	N	A	A	A	A	A	A	A	A	A	R	A	R	A	A	A	A	A	A
S1_3100612	N	C	C	C	C	C	C	C	C	C	C	C	C	C	C	C	C	C	C
S1_3100637	T	T	T	T	T	T	T	T	T	T	Y	T	Y	T	T	T	T	T	T
S1_3100695	A	A	A	A	A	A	A	A	A	A	M	A	M	A	A	A	A	A	A
S1_3100857	G	G	G	A	G	G	G	N	N	N	A	G	A	G	A	G	G	N	A
S1_3100878	C	C	C	T	C	C	C	N	N	N	T	C	T	C	T	C	C	N	T
S1_3101096	T	T	T	T	T	T	T	T	T	W	W	T	W	T	T	T	T	T	T
S1_3151493	T	T	K	T	T	T	T	T	T	T	T	T	T	T	T	T	N	T	T
S1_3151563	R	G	G	G	N	G	G	G	A	G	N	G	A	G	A	G	G	G	A
S1_3165063	A	A	A	A	A	A	A	A	A	A	A	A	A	A	A	A	A	A	A
S1_3169029	C	C	C	C	C	C	C	C	C	C	N	C	C	Y	C	C	Y	C	Y
S1_3169631	G	G	G	G	G	G	G	G	G	G	G	G	G	G	N	G	G	G	G
S1_3169632	G	G	G	R	G	G	G	G	G	G	G	G	G	G	N	R	G	G	G
S1_3169933	A	A	A	A	A	A	A	A	T	A	T	A	N	A	N	A	A	A	T
S1_3183273	C	C	C	C	C	C	C	C	C	C	C	C	C	C	C	C	C	C	C
S1_3215055	G	G	G	G	G	G	G	G	G	C	G	G	G	C	G	G	G	G	G
S1_3215276	T	T	T	T	T	T	T	T	T	T	N	T	N	T	N	T	T	T	N
S1_3270113	T	T	T	T	N	T	T	T	G	N	G	N	G	T	G	T	T	T	G
S1_3270177	N	C	C	C	C	C	C	C	G	C	G	C	N	N	G	C	C	C	G
S1_3292699	S	C	C	C	C	C	C	C	G	C	G	C	G	C	G	C	C	C	G
S1_3299879	G	G	N	G	G	G	G	G	A	G	A	G	A	G	A	G	G	G	A
S1_3300005	G	G	R	G	N	G	G	N	G	G	R	G	G	G	G	G	G	G	G
S1_3300008	A	A	M	A	N	A	A	N	A	A	M	A	A	A	A	A	A	A	A
S1_3300010	C	C	M	C	N	C	C	N	C	C	M	C	C	C	C	C	C	C	C
S1_3300297	G	G	G	G	G	G	G	G	G	G	G	G	N	N	G	G	G	G	G
S1_3300298	G	G	G	G	G	G	G	G	G	G	G	G	N	G	G	G	G	G	G
S1_3313160	C	C	C	C	C	C	C	C	T	C	T	C	N	C	T	C	C	C	T
S1_3313235	S	C	N	C	C	C	C	C	G	C	G	C	G	C	N	C	C	C	G
S1_3313281	M	A	N	A	A	A	A	A	C	A	C	A	C	A	N	A	A	A	C
S1_3321019	A	A	A	A	A	A	A	N	N	N	N	A	N	N	N	A	A	A	G
S1_3321828	G	N	G	G	G	G	G	N	T	G	T	G	T	G	T	G	N	G	T
S1_3321875	R	G	G	G	G	G	G	G	A	G	A	G	A	G	A	G	G	G	A
S1_3322363	T	T	N	T	T	T	T	T	T	N	N	T	T	W	T	T	T	T	T
S1_3346056	A	A	A	A	A	A	A	A	A	A	M	A	A	A	A	A	A	A	A
S1_3346073	A	A	A	A	A	A	A	M	A	A	A	A	A	A	A	A	A	A	A
S1_3349199	A	A	A	A	A	A	A	A	A	N	A	A	A	A	A	A	A	A	A
S1_3354688	A	C	A	C	C	C	C	A	C	C	C	A	C	C	C	C	C	C	C
S1_3354697	A	G	A	G	G	G	G	A	G	G	G	A	G	G	G	G	G	G	G
S1_3354724	A	G	A	G	G	G	G	A	G	G	G	A	G	G	G	G	G	G	G
S1_3354931	C	C	C	C	N	C	C	C	C	C	C	C	C	C	C	C	C	C	C
S1_3354933	C	C	C	C	N	C	C	C	C	C	C	C	C	C	C	C	C	C	C
S1_3354936	C	C	T	T	N	Y	C	T	C	C	C	T	C	C	C	C	C	C	C
S1_3354954	G	G	G	G	N	G	G	G	G	G	G	G	G	G	G	G	G	G	G
S1_3354970	G	G	G	G	N	G	G	G	G	G	G	G	G	G	G	G	G	G	G
S1_3354991	G	G	G	G	G	G	N	N	G	G	G	G	G	G	N	G	G	G	G
S1_3355007	G	G	G	G	G	G	N	N	G	G	G	G	G	G	N	G	G	G	G
S1_3355021	G	G	G	G	G	G	N	N	G	G	G	G	G	G	N	G	G	G	G
S1_3355042	C	C	C	C	C	C	N	N	C	C	C	C	C	C	N	C	C	C	C
S1_3358044	Y	T	T	C	T	T	T	T	C	T	C	T	C	T	C	T	C	T	C
S1_3358076	R	G	G	A	G	G	G	G	A	G	A	G	A	G	A	G	A	G	A
S1_3358080	M	C	C	A	C	C	C	C	A	C	A	C	A	C	A	C	A	C	A
S1_3358091	G	G	G	G	G	G	G	R	G	G	G	G	G	G	G	G	G	G	G
S1_3360416	C	C	C	N	C	C	C	C	C	Y	C	C	C	C	C	C	C	C	C
S1_3360751	A	A	A	C	A	A	A	A	A	A	A	A	N	A	A	A	A	A	A
S1_3414338	A	A	A	A	A	A	A	A	A	A	A	A	A	A	A	A	A	A	N
S1_3414373	C	C	C	C	C	C	C	C	C	C	C	C	C	C	C	C	C	C	N
S1_3418525	G	G	G	G	G	G	G	G	C	G	C	G	C	G	C	S	C	G	C
S1_3418529	G	G	G	G	G	G	G	G	T	G	T	G	T	G	T	K	T	G	T
S1_3418560	C	C	C	C	C	C	C	C	C	C	C	C	C	C	C	C	C	C	C
S1_3418636	T	N	N	T	T	T	T	N	T	N	T	T	T	T	T	T	C	T	T
S1_3418649	A	N	N	A	A	A	A	N	A	N	A	A	A	A	A	A	T	A	A
S1_3418778	A	A	A	A	A	A	A	A	A	A	A	A	A	A	A	A	A	A	A
S1_3470657	G	G	G	G	G	G	N	G	G	G	G	G	G	G	G	G	G	G	N
S1_3490558	N	T	T	W	W	W	T	T	A	T	N	W	N	N	A	W	T	T	N
S1_3513513	G	G	N	G	G	G	G	G	G	N	G	G	G	G	G	G	G	G	G
S1_3516895	C	N	C	C	C	C	C	C	C	C	C	N	N	N	C	C	C	C	C
S1_3516916	G	N	G	G	G	G	G	G	G	G	G	N	N	N	G	G	G	G	G
S1_3516917	G	N	G	G	G	G	G	G	G	G	G	N	N	N	G	G	G	G	G
S1_3516985	T	T	T	T	T	T	T	T	T	T	T	T	T	T	T	T	T	T	T
S1_3517009	G	G	G	G	G	G	G	G	G	G	G	G	G	R	G	G	G	G	G
S1_3529324	A	G	A	A	G	G	G	A	A	G	A	A	N	G	A	G	A	G	A
S1_3539687	G	T	G	G	T	T	T	G	G	T	G	G	G	T	G	T	G	T	G
S1_3545989	C	A	C	C	A	A	A	C	C	A	C	C	C	A	M	A	C	A	C
S1_3546108	C	A	C	C	A	A	A	C	C	A	C	C	C	A	C	M	A	A	C
S1_3546148	G	A	G	G	A	A	A	G	G	N	G	G	G	A	G	R	A	A	G
S1_3546998	A	G	A	A	G	G	G	A	A	G	A	A	A	G	A	G	G	G	A
S1_3552575	G	G	N	G	G	G	G	G	G	G	N	G	G	G	G	G	A	G	G
S1_3558763	T	T	T	T	T	T	T	T	T	T	T	T	T	K	T	T	T	T	T
S1_3558766	T	T	T	T	T	T	T	K	T	K	T	T	T	T	T	T	T	T	T
S1_3568302	C	C	C	C	C	C	N	C	C	C	C	C	N	C	C	C	C	C	N
S1_3619184	T	N	W	N	T	T	T	T	T	T	T	T	T	T	T	T	T	T	T
S1_3622857	A	N	N	A	A	A	A	A	A	A	N	N	A	A	A	A	A	A	A
S1_3622859	A	N	N	A	A	A	A	A	A	A	N	N	A	A	A	A	A	A	A
S1_3622860	A	N	N	A	A	A	A	A	A	A	N	N	A	A	A	A	A	A	A
S1_3633167	S	C	C	G	C	C	C	C	G	C	G	C	G	C	G	C	C	C	G
S1_3643206	G	G	N	N	G	G	G	N	G	N	G	G	G	G	N	S	G	N	G
S1_3643212	G	G	N	N	G	G	G	N	G	N	G	G	G	G	N	G	G	N	G
S1_3690862	A	A	A	A	A	A	A	A	A	A	N	A	A	A	A	A	A	A	A
S1_3702314	A	C	A	A	C	C	C	A	A	C	A	A	A	C	A	M	A	C	A
S1_3702576	C	C	C	C	C	C	C	C	C	C	C	C	N	Y	C	C	C	C	Y
S1_3702578	C	C	C	C	C	C	C	C	C	C	C	C	N	C	C	C	C	C	C
S1_3702583	A	A	A	A	A	A	A	A	A	A	A	A	N	A	A	A	A	A	A
S1_3702591	C	C	C	C	C	C	C	C	C	C	C	C	N	Y	C	C	C	C	C
S1_3702594	C	C	C	C	C	C	C	C	C	C	C	C	N	C	C	C	C	C	C
S1_3702606	C	C	C	C	C	C	C	C	C	C	C	C	N	C	C	C	Y	C	C
S1_3702609	C	C	C	Y	C	C	C	C	C	C	C	C	N	Y	C	C	C	C	C
S1_3719836	G	A	G	G	A	R	A	G	G	A	G	G	G	A	G	A	G	A	G
S1_3719841	G	T	G	G	T	K	T	G	G	T	G	G	G	T	G	T	G	T	G
S1_3724613	C	T	C	C	T	T	T	C	C	T	C	C	C	T	C	Y	C	T	C
S1_3724683	C	G	C	C	G	G	G	C	C	G	C	C	C	G	C	G	C	G	C
S1_3724707	C	T	C	C	T	T	T	C	C	T	C	C	C	T	C	T	C	T	C
S1_3724839	G	C	G	G	C	C	C	G	G	C	G	G	G	C	G	C	G	C	G
S1_3724874	G	C	G	G	C	C	C	G	G	C	G	G	G	C	G	C	G	C	G
S1_3732489	T	T	T	T	T	T	T	T	T	N	T	T	T	T	T	T	T	T	T
S1_3740331	N	A	C	C	A	A	A	C	C	A	C	C	C	A	C	A	C	A	C
S1_3740332	N	T	A	A	T	T	T	A	A	T	A	A	A	T	A	T	A	T	A
S1_3743167	N	G	A	A	G	G	G	A	A	G	A	A	A	G	A	G	A	G	A
S1_3744894	A	A	A	M	A	A	A	A	A	A	A	A	N	A	A	A	A	A	A
S1_3752391	T	C	T	T	C	C	C	T	T	C	T	T	T	C	T	Y	T	C	T
S1_3752493	A	A	A	A	A	A	A	T	A	N	A	A	A	A	A	A	A	A	A
S1_3767871	C	T	C	C	T	Y	T	C	C	T	N	C	C	T	C	T	C	T	C
S1_3767896	C	T	C	C	T	Y	T	C	C	T	N	C	C	T	C	T	C	T	C
S1_3830456	G	R	G	R	G	G	G	R	G	G	G	G	R	G	G	R	G	G	R
S1_3830463	C	Y	C	Y	C	C	C	Y	C	C	C	C	Y	C	C	Y	C	C	Y
S1_3830487	C	C	C	C	C	C	C	C	C	C	C	C	C	C	C	C	C	C	C
S1_3845260	T	T	T	T	T	T	T	T	T	T	T	T	T	T	T	T	T	T	T
S1_3847242	C	C	C	C	C	C	C	C	C	C	C	C	C	N	C	C	C	C	C
S1_3847322	T	A	T	T	A	A	A	T	T	A	T	T	T	A	T	A	T	A	T
S1_3866646	A	A	A	A	A	A	A	A	A	A	A	N	A	A	A	A	N	A	N
S1_3866648	A	A	A	A	A	A	A	A	A	A	A	N	A	A	A	A	N	A	N
S1_3866649	A	M	M	A	A	A	A	A	A	A	A	N	A	A	M	A	N	A	N
S1_3866659	A	A	A	A	A	A	A	A	A	A	A	N	A	A	A	A	N	A	N
S1_3866680	A	A	A	M	A	A	A	M	A	A	A	N	A	A	A	A	N	M	N
S1_3866701	A	A	A	A	A	A	A	A	A	A	A	N	A	A	A	A	N	A	N
S1_3866811	T	T	T	T	T	T	T	T	T	T	T	T	T	T	T	T	T	T	T
S1_3869698	A	C	A	A	C	C	C	A	A	C	A	A	A	C	A	M	A	C	A
S1_3871863	T	T	T	T	T	T	T	T	T	T	T	T	T	T	T	T	T	T	T
S1_3875134	A	A	A	A	A	A	A	A	A	A	A	A	A	N	A	A	A	N	N
S1_3875155	C	T	C	C	T	T	T	C	C	T	C	C	C	N	C	T	C	N	N
S1_3885685	C	T	C	C	T	T	T	C	C	T	C	C	C	T	C	T	C	T	C
S1_3903317	C	G	C	C	G	G	G	C	C	G	C	C	C	G	C	S	C	G	N
S1_3982934	A	A	G	A	A	A	A	G	A	A	N	G	A	A	A	A	A	A	A
S1_3988888	C	G	C	C	G	G	G	C	C	G	C	C	C	G	C	G	C	G	C
S1_4002559	N	G	G	G	G	G	G	G	G	G	G	N	G	G	G	G	G	G	G
S1_4003892	S	C	C	G	C	C	C	N	G	C	N	C	G	C	G	C	G	C	G
S1_4004023	G	G	G	G	G	G	G	G	G	G	G	G	G	G	G	G	G	G	G
S1_4017677	G	A	G	G	A	A	A	G	G	A	G	G	G	A	G	A	G	A	G
S1_4029998	C	C	N	C	C	C	C	N	C	C	C	C	C	C	C	C	C	C	C
S1_4038017	N	A	A	A	N	A	A	A	A	A	A	A	A	N	A	A	A	A	N
S1_4042281	K	G	G	T	G	G	G	G	T	G	T	T	N	G	T	K	T	G	T
S1_4042284	Y	T	T	C	T	T	T	T	C	T	C	C	N	T	C	Y	C	T	C
S1_4042421	Y	C	C	T	C	C	C	C	T	C	T	T	T	C	T	C	T	C	T
S1_4046779	S	N	C	G	C	C	N	C	G	C	G	G	G	C	G	S	G	C	G
S1_4047470	R	A	A	G	A	A	A	A	G	A	G	G	G	A	G	A	G	A	G
S1_4047792	S	C	C	G	C	C	C	S	G	C	G	G	G	C	G	C	G	C	G
S1_4047850	R	G	G	A	G	G	G	G	A	G	A	A	A	G	A	G	A	G	A
S1_4056475	C	A	N	C	A	M	A	C	C	A	C	C	C	A	C	A	C	A	C
S1_4057299	C	C	C	A	C	C	C	C	A	C	A	A	A	C	A	M	A	C	A
S1_4060794	A	A	A	C	A	A	A	A	C	A	C	C	C	A	C	M	C	A	C
S1_4060807	A	A	A	C	A	A	A	A	C	A	C	C	C	A	C	M	C	A	C
S1_4060809	G	G	G	C	G	G	G	G	C	G	C	C	C	G	C	S	C	G	C
S1_4060965	T	T	T	C	T	T	T	T	N	T	C	C	C	T	C	T	C	T	C
S1_4060985	G	G	G	A	G	G	G	G	N	G	A	A	A	G	A	G	A	G	A
S1_4060992	A	A	A	A	A	A	A	A	N	A	A	A	A	A	A	A	A	A	A
S1_4060996	C	C	C	T	C	C	C	C	N	C	T	T	T	C	T	C	T	C	T
S1_4076672	K	G	T	G	G	G	G	T	G	G	G	G	G	G	G	G	G	G	G
S1_4076788	G	G	G	G	G	G	G	G	G	G	G	G	G	G	G	R	G	G	G
S1_4077755	R	G	A	G	G	G	G	A	G	N	G	G	G	G	G	G	G	G	N
S1_4077792	A	A	N	A	A	A	A	A	A	A	A	A	A	A	A	A	A	A	A
S1_4079373	T	T	T	T	T	T	T	T	T	T	T	T	K	T	T	T	T	T	T
S1_4079998	M	C	A	C	C	C	C	A	C	C	C	C	C	C	C	C	C	C	C
S1_4080249	C	C	C	C	C	C	C	C	C	C	C	C	N	C	C	C	C	C	N
S1_4081742	C	C	C	C	C	C	C	C	C	C	C	C	C	C	C	C	C	C	C
S1_4081743	T	T	T	T	T	T	T	T	T	T	T	T	T	T	T	T	T	T	T
S1_4082005	A	A	A	A	A	A	A	A	A	A	N	A	A	A	A	A	A	A	A
S1_4112356	A	G	A	G	G	G	G	A	G	G	G	A	G	G	G	G	G	G	G
S1_4112393	G	A	G	A	A	A	A	G	A	A	A	G	A	A	A	A	A	A	A
S1_4114352	S	G	C	G	G	G	G	C	G	G	G	C	G	N	N	G	G	N	N
S1_4114408	A	N	A	G	G	G	G	A	G	G	G	N	G	G	G	G	R	G	G
S1_4115694	C	C	N	C	C	C	C	T	C	C	C	T	N	C	C	C	C	C	N
S1_4123779	T	T	T	T	T	T	T	T	N	N	T	N	N	T	T	T	T	T	T
S1_4125157	G	G	G	G	G	G	R	R	G	G	G	G	G	G	G	G	G	G	R
S1_4125204	T	C	T	C	C	C	C	T	C	C	N	T	C	N	N	C	C	C	C
S1_4129704	S	G	S	N	G	G	G	S	G	G	G	S	G	G	N	G	G	G	N
S1_4134782	A	A	A	A	A	A	A	N	A	A	A	A	A	A	A	A	A	A	N
S1_4139875	T	T	N	T	T	T	T	T	T	T	T	T	T	T	N	T	T	T	T
S1_4144881	C	C	C	C	C	C	C	C	C	C	C	C	C	C	C	C	C	C	C
S1_4144894	C	C	C	C	C	C	C	C	C	C	C	C	C	C	C	C	C	C	C
S1_4147070	T	T	T	C	T	T	T	T	C	T	C	T	C	T	C	Y	T	T	C
S1_4154242	A	N	A	A	A	A	N	A	A	N	A	A	A	A	A	A	A	A	A
S1_4154244	C	N	T	C	C	C	N	C	C	N	C	C	C	N	C	C	C	C	C
S1_4156005	G	G	G	G	G	G	G	G	G	G	N	G	G	G	G	G	G	G	G
S1_4191268	G	C	C	G	C	C	C	C	G	C	G	C	G	C	G	C	C	C	G
S1_4195942	A	A	A	A	A	A	A	A	A	A	A	A	A	A	A	A	A	A	A
S1_4198012	A	A	A	A	A	A	A	A	A	A	A	A	A	A	A	A	A	A	A
S1_4198303	C	C	C	C	C	C	C	C	C	C	N	C	C	C	C	C	C	N	N
S1_4218045	G	G	G	G	N	G	G	G	G	N	G	G	R	G	G	G	G	G	G
S1_4221170	G	G	G	G	G	G	G	G	G	G	G	G	G	G	G	G	G	G	G
S1_4221211	A	G	A	A	G	G	G	A	A	G	A	A	A	G	A	R	A	G	A
S1_4239927	G	T	G	N	T	T	N	G	G	T	G	N	N	T	G	T	G	T	N
S1_4266812	A	A	N	A	A	A	A	N	A	A	N	N	A	A	N	A	N	A	A
S1_4267740	R	G	G	A	G	G	G	G	A	G	A	G	A	G	A	G	G	G	A
S1_4267792	A	A	A	A	A	A	A	A	A	N	A	A	N	A	A	A	A	A	A
S1_4267795	S	G	G	C	G	G	G	G	C	N	C	G	N	G	C	G	G	G	C
S1_4268108	T	T	T	T	T	T	T	T	T	T	T	T	T	T	T	T	T	T	T
S1_4268129	T	T	T	T	T	T	T	T	T	T	T	T	T	T	T	T	T	T	T
S1_4270896	A	A	M	A	A	A	A	A	A	A	A	A	A	A	A	A	M	A	A
S1_4277024	C	A	N	C	A	A	A	C	C	A	N	C	C	A	C	A	C	A	N
S1_4289135	A	N	A	A	G	G	G	A	A	G	A	A	A	N	A	G	A	G	A
S1_4289278	T	T	T	T	T	T	T	T	T	T	W	T	T	T	T	T	T	T	T
S1_4292406	T	T	T	T	T	T	T	T	T	T	T	T	T	T	T	T	T	T	T
S1_4292407	K	K	T	T	T	T	T	T	T	T	T	T	T	T	T	T	T	T	T
S1_4292500	A	T	A	A	T	T	T	A	A	N	N	A	A	N	A	T	A	T	N
S1_4293374	G	N	G	G	A	A	A	G	G	A	G	G	G	A	G	N	G	N	G
S1_4319690	R	G	G	G	G	G	G	G	G	G	G	G	G	G	G	G	G	G	G
S1_4319694	G	G	G	G	G	G	G	G	G	G	G	G	R	G	G	G	G	G	G
S1_4348294	T	T	T	T	T	T	T	T	T	T	T	T	T	T	T	T	T	T	T
S1_4374302	Y	C	C	C	C	C	C	C	T	C	T	C	T	C	T	C	C	C	T
S1_4374365	Y	T	T	T	T	T	T	T	C	T	C	T	C	N	N	T	T	T	C
S1_4396700	T	N	T	T	T	T	T	T	T	T	T	T	T	T	T	T	T	T	N
S1_4408231	A	A	N	A	A	A	A	A	G	A	G	A	N	A	G	R	A	A	G
S1_4416716	A	A	A	A	A	A	A	T	A	A	N	A	A	A	A	A	A	A	A
S1_4437508	G	G	G	G	G	G	G	G	G	N	G	G	N	G	G	G	G	G	G
S1_4437511	G	G	G	G	G	G	G	G	G	N	G	G	N	G	G	G	G	G	G
S1_4447993	S	G	G	G	G	G	G	G	C	G	C	G	C	G	C	G	N	G	C
S1_4448802	S	C	C	C	C	C	C	C	S	C	S	C	S	C	S	S	C	C	S
S1_4448809	K	G	G	G	G	G	G	G	K	G	K	G	K	G	K	K	G	G	K
S1_4449566	T	T	T	T	T	T	T	T	C	N	N	N	C	N	C	Y	T	T	C
S1_4449573	G	G	G	G	G	G	G	G	C	N	N	N	C	N	C	S	G	G	C
S1_4483755	C	C	C	C	C	C	C	C	C	C	C	Y	C	C	C	C	C	C	N
S1_4485247	W	A	A	A	A	A	A	N	T	N	T	A	N	N	T	A	A	A	T
S1_4486923	T	N	N	T	T	T	N	T	T	T	T	T	T	N	T	T	T	T	T
S1_4546530	N	N	G	G	G	G	G	G	G	G	G	G	G	G	G	G	G	G	G
S1_4547147	A	A	N	A	A	A	A	A	A	T	A	A	A	A	A	A	A	A	A
S1_4547342	C	C	C	C	C	C	C	C	C	C	C	C	C	C	N	C	C	C	N
S1_4547345	C	C	C	C	C	C	C	C	C	C	C	C	C	C	N	C	C	C	N
S1_4566700	C	C	C	C	C	C	C	C	C	C	N	C	C	N	C	C	C	C	N
S1_4576767	G	N	G	G	C	S	C	N	G	N	N	G	G	C	N	S	G	C	G
S1_4608846	A	A	A	A	A	A	A	N	A	A	A	A	A	A	A	A	A	A	A
S1_4633582	G	A	G	G	A	A	R	G	G	G	G	G	G	A	G	R	G	A	G
S1_4633725	G	A	G	G	A	A	A	G	G	G	G	G	G	A	G	R	G	A	G
S1_4635231	C	G	C	N	G	G	G	N	C	N	C	C	N	G	C	G	C	G	N
S1_4655149	C	A	C	C	A	A	A	C	C	C	C	C	C	A	C	A	C	A	C
S1_4659010	T	N	T	T	W	T	N	T	T	T	T	T	T	T	N	T	T	T	T
S1_4672141	A	A	A	A	N	A	N	A	A	A	N	A	N	A	A	A	A	A	A
S1_4681546	A	A	A	A	A	A	A	A	A	A	A	A	A	A	A	A	A	A	A
S1_4686342	A	A	A	A	A	A	A	A	A	A	A	A	A	A	A	A	A	A	A
S1_4686347	A	A	A	A	A	A	A	A	A	A	A	A	A	A	M	A	A	A	A
S1_4686350	A	A	A	A	A	A	A	A	A	A	A	A	A	A	A	A	A	A	A
S1_4686360	A	A	A	A	A	A	A	A	A	A	A	A	A	A	M	A	A	A	A
S1_4686364	A	A	A	A	A	A	A	A	A	A	A	A	A	A	A	A	A	A	A
S1_4689914	G	G	G	G	G	G	G	G	G	G	G	G	G	G	G	G	G	G	N
S1_4689923	A	A	A	A	A	A	A	A	A	A	A	A	A	A	A	A	A	A	N
S1_4689930	G	G	G	G	G	G	G	G	G	G	N	G	G	G	G	G	G	G	N
S1_4689932	G	G	G	G	G	G	G	G	G	G	G	G	G	G	G	G	G	G	N
S1_4689934	G	G	G	S	G	G	G	G	G	G	S	G	G	G	G	G	G	G	N
S1_4694396	N	N	A	A	A	A	A	A	A	A	A	A	A	A	A	A	A	A	A
S1_4701767	T	C	T	T	C	C	C	T	T	T	T	T	T	C	T	Y	T	C	T
S1_4706343	C	T	C	C	T	T	T	C	C	N	C	C	C	T	C	T	C	T	C
S1_4706397	C	A	C	C	A	A	A	C	C	C	C	C	C	A	C	A	C	A	C
S1_4706887	G	N	G	G	A	A	A	G	G	G	G	G	G	A	G	R	G	A	G
S1_4706903	T	N	T	T	C	C	C	T	T	T	T	T	T	C	T	Y	T	C	T
S1_4706964	N	C	G	G	C	C	C	G	G	N	G	G	G	C	G	C	G	C	N
S1_4706968	N	G	A	A	G	G	G	A	A	N	A	A	A	G	A	G	A	G	N
S1_4706989	N	C	G	G	C	C	C	G	G	N	G	G	G	C	G	C	G	C	N
S1_4707013	N	G	C	C	G	G	G	C	C	N	C	C	C	G	C	G	C	G	N
S1_4707063	T	C	T	T	C	C	C	T	T	T	T	T	T	C	T	C	T	C	T
S1_4707066	G	A	G	G	A	A	A	G	G	G	G	G	G	A	G	A	G	A	G
S1_4707079	A	G	A	A	G	G	G	A	A	A	A	A	A	G	A	G	A	G	A
S1_4709031	T	C	T	T	C	C	C	T	T	T	T	T	T	C	T	C	T	C	T
S1_4758435	T	T	T	T	T	T	T	T	T	T	T	T	T	T	T	T	T	T	T
S1_4758436	T	T	T	T	T	T	T	K	T	T	T	T	T	K	T	T	T	T	T
S1_4766777	C	C	N	C	C	C	C	C	C	C	C	C	C	C	C	C	C	C	C
S1_4766778	Y	C	N	C	C	C	C	C	C	C	C	C	C	C	C	C	C	C	C
S1_4766780	A	A	N	A	A	A	A	M	A	A	A	A	A	A	A	A	A	N	A
S1_4770895	C	A	C	C	A	A	A	C	C	C	C	C	N	A	N	A	C	A	N
S1_4773578	A	G	A	A	G	G	G	A	A	N	A	A	A	G	A	G	A	G	A
S1_4797728	G	N	G	G	G	G	G	G	G	G	G	N	N	G	G	G	N	G	G
S1_4822590	T	C	T	T	C	C	C	T	T	T	T	T	T	C	T	C	T	C	T
S1_4864816	C	G	C	C	G	G	G	N	C	C	C	C	C	G	C	G	C	G	N
S1_4865519	G	G	G	G	G	G	G	G	G	G	G	G	G	G	G	R	G	G	G
S1_4891858	G	A	N	G	A	A	R	N	G	G	G	G	N	A	G	A	G	A	G
S1_4891936	T	A	T	T	A	A	A	T	T	T	T	T	T	A	T	W	T	A	T
S1_4891998	A	G	A	A	G	R	G	A	A	A	A	A	A	G	A	G	A	G	A
S1_4898620	T	T	T	T	T	T	T	T	T	N	T	T	T	T	T	T	T	T	T
S1_4951584	C	G	C	C	G	G	G	C	C	C	C	C	C	G	C	G	C	G	C
S1_4955533	N	G	A	A	G	G	N	A	N	A	A	A	A	G	A	R	A	G	N
S1_4956562	N	G	T	T	G	K	N	T	T	N	T	T	T	G	T	K	T	G	N
S1_4983689	G	C	G	G	C	C	C	G	G	G	G	G	G	N	G	S	G	C	G
S1_4984144	T	C	T	T	C	C	C	T	T	T	T	T	T	C	T	C	T	C	T
S1_4984185	G	A	G	G	A	A	A	G	G	G	G	G	G	A	G	R	G	A	G
S1_4984686	G	A	G	G	A	A	A	G	G	G	G	G	N	A	G	A	N	A	G
S1_5006902	G	G	G	G	G	G	G	G	G	G	G	N	G	G	G	G	G	G	G
S1_5006923	A	A	A	A	A	A	A	A	A	A	A	A	N	A	A	A	A	A	A
S1_5006925	G	G	G	G	G	R	G	G	G	G	G	N	G	G	G	G	G	G	G
S1_5010971	C	G	C	C	G	G	G	C	C	N	C	C	N	G	C	G	C	G	C
S1_5011032	T	G	T	T	G	G	G	T	T	T	T	T	T	G	T	G	T	G	T
S1_5011035	C	T	C	C	T	T	T	C	C	C	C	C	C	T	C	T	C	T	C
S1_5011063	C	A	C	C	A	A	A	C	C	C	C	C	C	A	C	A	C	A	C
S1_5011091	G	T	G	G	T	T	T	G	G	G	G	G	G	T	G	T	G	T	G
S1_5016766	A	G	A	A	G	G	G	A	A	A	A	A	A	G	A	G	A	G	R
S1_5023943	R	N	G	G	G	G	G	G	A	A	A	R	A	G	A	R	G	G	A
S1_5024347	A	C	A	A	C	C	C	A	A	A	A	A	A	C	A	C	A	C	A
S1_5024414	C	T	C	C	T	T	T	C	C	C	C	C	C	T	C	Y	C	T	C
S1_5024553	T	G	T	T	G	G	G	T	T	T	T	T	T	G	T	G	T	G	T
S1_5024583	A	G	A	A	G	G	G	A	A	A	A	A	A	G	A	G	A	G	A
S1_5024670	C	T	C	C	T	T	T	N	C	C	N	C	C	T	C	Y	C	T	C
S1_5033552	A	A	A	N	A	A	A	A	A	N	A	A	A	A	W	A	A	A	N
S1_5033561	T	T	T	T	T	K	T	T	T	N	T	T	T	T	T	T	T	T	T
S1_5033578	T	T	T	T	T	K	T	T	T	N	T	T	T	T	T	T	T	T	T
S1_5033580	G	G	N	G	G	G	G	G	G	A	G	G	G	G	G	G	G	G	G
S1_5055715	G	G	G	G	G	G	K	G	G	G	G	G	G	N	G	G	G	G	G
S1_5055717	G	G	G	G	G	G	K	G	G	G	G	G	G	N	G	G	G	G	G
S1_5056512	A	G	A	A	G	G	G	A	A	A	A	A	A	G	A	G	A	G	A
S1_5057675	C	T	C	C	T	T	T	C	C	C	C	C	C	T	C	T	C	T	C
S1_5057711	C	A	C	C	A	A	A	C	C	C	C	C	C	A	C	M	C	A	C
S1_5075318	G	C	G	G	C	C	C	G	G	G	G	G	G	C	G	C	G	C	G
S1_5076077	G	A	G	G	A	A	A	G	G	G	G	G	G	A	G	R	G	A	G
S1_5076099	T	G	T	T	G	G	G	T	T	T	T	T	T	G	T	K	T	G	T
S1_5076107	G	A	G	G	A	A	A	G	G	G	G	G	G	A	G	R	G	A	G
S1_5076923	T	N	T	T	T	T	T	T	T	N	T	T	N	T	T	T	T	T	T
S1_5076940	G	N	G	G	T	T	T	G	G	N	G	G	N	T	G	K	G	T	G
S1_5076946	T	N	T	T	A	A	A	T	T	N	T	T	N	A	T	W	T	A	T
S1_5076997	T	N	T	T	A	A	A	T	T	T	T	T	T	A	T	W	T	A	N
S1_5082315	T	T	T	T	T	T	T	T	K	T	T	T	T	T	T	T	T	T	T
S1_5085760	G	A	G	G	A	A	A	G	G	G	G	G	G	A	N	A	G	A	G
S1_5094236	T	T	N	T	T	T	T	T	T	T	T	T	T	T	N	T	T	T	T
S1_5094237	T	T	N	T	T	T	T	T	T	T	T	T	T	T	N	T	T	T	T
S1_5094238	A	A	N	A	A	A	A	A	A	A	A	A	A	A	N	A	A	A	A
S1_5094239	A	A	N	A	A	A	A	A	A	A	A	A	A	A	N	A	A	A	A
S1_5094240	T	G	N	T	T	T	T	T	T	T	T	T	T	T	N	T	T	T	T
S1_5094246	T	T	N	T	T	T	T	T	T	T	T	T	T	T	N	T	T	K	T
S1_5094250	T	T	N	T	T	T	T	T	T	K	T	T	K	T	N	T	T	K	T
S1_5094263	T	T	N	T	T	T	T	T	T	T	T	T	T	T	N	T	T	T	T
S1_5094272	A	N	A	A	T	T	T	A	A	A	A	A	A	T	A	W	A	T	A
S1_5094273	A	N	A	A	C	C	C	A	A	A	A	A	A	C	A	M	A	C	A
S1_5094274	T	N	T	T	C	C	C	T	T	T	T	T	T	C	T	Y	T	C	T
S1_5096287	C	C	C	C	C	C	C	C	C	C	C	C	C	C	C	C	C	C	C
S1_5099324	G	C	G	G	C	C	C	G	G	G	G	G	G	C	G	S	G	C	G
S1_5100939	N	G	C	C	G	G	G	C	C	N	C	C	C	G	C	G	C	G	C
S1_5101264	A	G	A	A	G	G	G	A	A	A	A	A	A	G	A	G	A	G	A
S1_5101327	T	C	T	T	C	C	C	T	T	T	T	T	T	C	T	C	T	C	T
S1_5103809	T	Y	T	T	T	T	T	T	T	T	T	T	T	T	T	T	T	T	T
S1_5103810	G	K	G	G	G	G	G	G	G	G	G	G	G	G	G	G	G	G	G
S1_5110090	C	M	M	M	M	M	A	M	M	A	M	C	M	M	A	M	M	M	M
S1_5111891	A	A	A	A	A	A	A	C	A	A	A	A	A	A	N	A	A	A	A
S1_5111892	A	A	A	A	A	A	A	A	A	A	A	A	A	A	N	A	A	A	A
S1_5111989	T	T	T	T	T	T	T	T	N	T	T	T	T	T	T	T	T	T	T
S1_5233316	M	A	A	A	M	A	A	A	A	A	A	A	A	M	A	A	A	A	A
S1_5233319	M	A	A	A	A	A	A	A	A	A	A	A	M	A	A	A	A	A	A
S1_5233321	A	A	A	M	A	A	A	A	A	A	A	A	A	M	A	A	A	A	A
S1_5233322	A	A	A	A	M	A	A	A	A	A	A	A	A	A	A	A	A	A	A
S1_5245068	N	G	G	G	G	G	G	G	G	N	G	G	N	G	G	G	G	G	G
S1_5288492	G	G	G	G	G	G	G	G	G	G	N	S	G	G	G	G	G	G	G
S1_5288493	C	N	N	N	C	C	S	C	C	G	N	C	C	C	C	S	S	S	C
S1_5288495	A	A	A	A	A	A	M	A	A	C	N	A	A	A	A	M	M	M	A
S1_5288496	G	S	G	G	G	G	G	G	G	G	N	G	G	G	G	G	G	G	G
S1_5288498	C	S	C	S	C	C	S	C	C	G	N	N	C	C	C	S	S	S	C
S1_5288500	G	G	G	G	G	G	S	G	G	C	N	G	G	G	G	S	S	S	G
S1_5312583	T	T	T	T	T	T	T	T	W	T	T	N	T	T	T	W	T	T	T
S1_5377992	M	M	M	A	M	M	A	M	A	A	A	A	A	M	A	M	A	M	A
S1_5395905	A	A	A	A	A	A	A	N	A	A	N	G	N	A	A	A	A	A	A
S1_5396945	A	A	A	A	A	A	A	A	A	A	A	G	A	A	A	A	A	A	A
S1_5397022	T	T	T	T	T	T	T	T	T	T	T	G	T	T	T	T	T	T	T
S1_5401886	C	C	C	C	C	C	C	C	C	C	C	G	C	C	C	C	C	C	C
S1_5401911	T	T	T	T	T	T	T	N	T	N	K	T	T	T	T	T	T	T	T
S1_5401939	G	G	G	G	G	G	G	G	G	A	R	G	G	G	G	G	G	G	G
S1_5418039	G	G	G	G	G	G	G	G	G	G	G	N	G	G	G	G	G	G	G
S1_5418132	G	N	G	G	G	G	G	G	G	G	G	G	G	G	G	G	G	G	G
S1_5419019	G	G	G	G	G	G	G	G	G	G	G	C	N	G	G	G	G	G	G
S1_5450483	A	C	A	A	C	C	C	A	A	A	A	C	A	C	A	C	C	C	A
S1_5450961	C	C	C	Y	C	C	N	C	C	C	C	C	C	C	N	Y	C	C	N
S1_5475253	A	M	C	A	C	C	C	A	A	A	A	A	A	C	A	M	A	C	A
S1_5479319	N	C	N	C	C	C	C	N	N	C	C	N	N	C	C	C	N	C	C
S1_5486481	G	G	G	G	G	G	G	G	G	G	G	A	G	G	G	G	N	G	G
S1_5486505	G	N	G	G	G	G	G	G	G	G	G	G	G	G	G	G	N	G	G
S1_5486506	G	N	G	G	G	G	G	G	G	G	G	G	G	G	G	G	N	G	G
S1_5487595	R	G	G	G	G	G	G	R	G	G	N	G	G	G	G	G	G	G	G
S1_5487597	R	G	G	G	G	G	G	G	R	G	N	G	G	G	G	G	G	R	G
S1_5487732	T	T	N	T	T	T	T	T	T	N	T	T	T	N	T	T	T	T	T
S1_5487737	T	T	N	T	T	T	T	T	T	N	T	T	T	N	T	T	T	T	T
S1_5487739	G	C	C	G	C	C	C	G	G	G	G	C	G	C	G	C	C	C	G
S1_5487742	A	A	N	A	A	A	A	A	A	N	A	A	A	N	A	A	A	A	A
S1_5487743	G	G	N	G	G	G	G	G	G	N	G	G	G	N	G	G	G	G	G
S1_5487764	T	T	N	T	T	T	T	T	T	N	T	T	T	N	T	T	T	T	T
S1_5494643	A	A	A	A	A	A	A	A	A	A	N	G	A	A	A	A	A	A	N
S1_5505138	T	T	T	T	T	T	T	T	T	T	A	T	T	T	T	T	T	T	T
S1_5518271	T	T	T	T	T	T	T	T	T	T	T	T	T	T	T	T	T	T	T
S1_5521099	T	T	T	T	T	T	T	T	T	T	T	T	T	T	T	T	T	T	T
S1_5528976	T	T	T	T	T	T	K	T	T	T	T	T	T	T	T	T	T	T	T
S1_5531140	C	N	C	C	C	C	C	C	C	C	C	C	C	C	C	M	C	C	C
S1_5531141	R	N	G	R	G	R	G	G	G	G	G	R	G	G	G	G	G	G	G
S1_5531143	C	N	M	C	C	C	C	C	C	C	C	M	C	C	C	C	C	C	C
S1_5531144	G	N	G	R	G	G	G	G	G	G	G	R	G	G	G	G	G	R	G
S1_5531151	C	N	C	C	C	C	C	C	C	C	C	C	C	C	C	C	C	C	C
S1_5531159	C	N	C	C	C	C	C	C	C	C	C	C	C	C	C	C	C	C	C
S1_5531160	G	N	G	G	G	G	G	G	G	R	G	G	G	G	G	G	G	G	G
S1_5531163	A	N	R	A	A	A	A	A	A	A	A	R	A	A	A	A	A	A	A
S1_5531881	G	N	G	G	G	G	G	G	G	G	N	G	N	G	N	G	G	G	G
S1_5545635	T	T	N	T	T	T	T	T	T	N	T	N	T	T	T	T	C	T	T
S1_5545656	G	R	N	G	G	G	G	G	G	N	A	N	G	G	G	G	G	G	G
S1_5567124	S	C	C	G	C	C	C	N	G	G	G	G	G	C	G	S	G	C	G
S1_5567231	M	C	C	A	C	C	C	C	A	A	N	A	A	C	A	C	A	C	N
S1_5567421	C	N	G	C	G	G	G	G	C	C	C	C	C	G	C	G	C	G	C
S1_5571253	T	T	T	T	T	T	T	K	T	T	T	T	T	T	T	T	T	T	T
S1_5585357	C	C	C	C	C	C	C	C	C	C	C	Y	N	C	C	C	C	C	C
S1_5591024	R	G	G	A	G	G	G	G	A	A	A	G	A	G	A	G	A	G	A
S1_5591219	C	C	C	C	C	C	C	C	C	C	C	A	C	C	C	C	C	C	C
S1_5596766	A	A	A	A	A	A	A	A	A	A	A	A	A	A	N	A	A	A	A
S1_5596862	G	G	G	G	G	G	G	G	G	G	G	A	G	G	N	G	G	G	N
S1_5611857	A	A	A	A	A	A	A	A	A	A	A	N	A	A	A	A	A	A	A
S1_5612109	C	C	C	C	C	C	C	C	C	C	C	T	C	C	C	C	C	C	C
S1_5612123	G	G	G	G	G	G	G	G	G	G	G	C	G	G	G	G	G	G	G
S1_5612150	S	C	C	G	C	C	C	C	G	G	G	G	G	C	G	S	G	C	G
S1_5612211	C	C	C	C	C	C	C	N	C	C	C	Y	C	C	C	C	C	C	C
S1_5612218	G	G	G	G	G	G	G	N	G	G	G	R	G	G	G	G	G	G	G
S1_5612230	A	A	A	A	A	A	A	N	A	A	A	M	A	A	A	A	A	A	A
S1_5612237	A	A	A	A	A	A	A	N	A	A	A	M	A	A	A	A	A	A	A
S1_5612242	A	A	A	A	A	A	A	N	A	A	A	M	A	A	A	A	A	A	A
S1_5612243	A	A	A	A	A	A	A	N	A	A	A	A	A	A	A	A	A	A	A
S1_5612973	K	T	T	G	T	T	T	T	G	G	G	G	G	T	G	T	G	T	G
S1_5617294	N	G	G	G	G	G	N	N	G	N	N	G	N	G	G	G	R	G	G
S1_5617347	C	C	C	T	C	C	C	C	T	T	T	C	T	C	T	C	T	C	N
S1_5621349	A	A	A	A	A	A	A	A	A	A	A	A	A	N	A	A	A	A	N
S1_5621359	A	A	A	A	A	A	A	A	A	A	A	A	A	N	A	A	A	A	N
S1_5621439	N	N	C	C	N	C	C	C	C	C	C	Y	C	N	C	C	C	Y	N
S1_5621440	N	N	C	C	C	C	C	C	Y	C	Y	C	C	N	C	Y	C	C	N
S1_5621441	N	N	C	C	C	N	C	C	C	C	C	C	C	N	C	C	C	C	N
S1_5621442	N	N	C	C	C	C	C	N	C	C	C	C	C	N	C	C	C	C	N
S1_5621445	N	N	N	C	C	C	C	C	C	C	C	C	C	N	C	C	C	C	N
S1_5621446	N	N	C	C	C	C	C	C	C	C	C	C	C	N	C	C	C	C	N
S1_5621469	N	N	G	G	G	G	G	G	G	G	G	G	G	N	G	G	G	G	N
S1_5630355	C	C	C	C	C	C	C	C	C	C	C	A	C	C	C	C	C	C	C
S1_5633919	W	A	A	A	W	A	A	A	A	N	A	A	A	A	A	A	A	W	A
S1_5633922	Y	C	C	C	Y	C	C	C	C	N	C	Y	C	C	Y	C	C	Y	C
S1_5638461	G	G	N	G	G	G	G	G	G	G	G	G	G	G	G	G	S	G	G
S1_5638462	T	T	N	T	T	T	K	T	T	T	T	T	T	T	T	T	T	T	T
S1_5638463	G	G	N	G	G	G	G	G	R	G	G	G	G	N	G	G	G	G	G
S1_5638464	G	G	N	G	G	G	G	G	N	G	G	G	G	G	N	R	G	N	R
S1_5638467	G	G	N	R	G	G	G	G	G	G	G	R	G	G	G	G	G	G	G
S1_5638469	G	R	N	G	G	G	R	G	G	G	G	R	G	G	G	R	G	G	G
S1_5638470	G	G	N	R	G	G	G	R	G	G	G	G	G	N	G	G	G	G	R
S1_5640670	C	C	C	C	C	C	C	C	C	C	C	G	C	C	C	C	C	C	C
S1_5641225	A	A	C	N	A	A	C	N	A	A	N	A	N	A	N	A	N	A	A
S1_5646094	G	G	G	G	G	G	G	G	G	G	G	G	N	G	G	G	G	G	G
S1_5646095	G	G	G	G	G	G	G	G	G	G	G	G	G	G	G	G	G	G	R
S1_5653567	A	A	A	A	A	A	A	N	A	A	A	A	A	A	A	A	M	A	A
S1_5653926	G	G	G	G	G	G	G	G	G	G	G	G	G	A	G	G	G	G	G
S1_5658034	A	C	C	A	C	C	N	A	A	A	A	A	N	C	A	M	A	C	A
S1_5659951	C	G	G	C	G	G	G	C	C	C	C	C	C	G	C	G	C	S	C
S1_5661983	C	C	C	C	C	C	C	C	C	C	N	T	N	C	N	C	C	C	C
S1_5676043	N	G	G	G	G	G	G	G	G	N	G	G	N	G	N	G	G	G	G
S1_5676125	G	N	G	G	G	G	G	G	G	G	N	G	G	N	G	G	G	G	N
S1_5676908	T	T	T	T	T	T	T	N	T	T	T	T	T	T	T	T	T	T	N
S1_5681938	T	T	T	T	T	T	T	T	T	T	T	T	T	T	K	K	K	T	T
S1_5681940	T	T	T	T	T	T	T	T	T	T	T	T	T	T	T	T	T	T	T
S1_5686920	T	T	N	C	N	T	T	T	T	N	T	N	N	N	N	T	C	T	T
S1_5686926	C	C	N	C	N	C	C	C	C	N	C	N	N	N	N	C	C	C	C
S1_5687401	G	G	T	G	G	G	G	G	G	G	G	G	G	T	G	G	G	G	G
S1_5692334	T	T	A	T	T	T	T	T	T	T	T	T	T	A	T	T	T	T	T
S1_5692361	A	A	G	G	A	A	A	A	A	A	A	A	A	G	A	A	G	A	A
S1_5695511	A	N	A	A	A	A	N	A	A	A	A	A	A	A	A	A	A	A	A
S1_5695582	A	A	C	A	N	A	A	A	A	A	A	A	A	C	A	A	A	A	N
S1_5696553	A	A	A	A	A	A	A	A	A	A	A	A	W	A	A	A	A	A	A
S1_5704222	A	A	A	A	A	A	A	A	A	A	A	A	A	A	A	A	A	A	A
S1_5704226	M	A	A	A	A	A	M	A	A	A	A	A	C	A	A	A	A	A	A
S1_5708543	A	A	A	A	A	A	A	A	N	A	N	A	A	A	A	A	A	A	A
S1_5708552	A	A	A	A	A	M	A	A	N	A	N	A	A	A	A	A	A	A	A
S1_5709094	N	A	A	A	A	A	A	A	M	A	A	M	M	A	A	A	A	A	M
S1_5718900	A	A	A	A	A	A	A	A	A	A	A	N	A	N	A	A	A	A	A
S1_5718981	C	C	C	G	N	C	S	C	N	G	G	C	N	C	G	C	G	C	N
S1_5722461	C	C	C	T	C	C	C	C	T	T	T	C	T	C	T	Y	T	C	T
S1_5722495	N	T	T	A	T	T	T	T	A	A	A	T	A	T	A	T	A	T	A
S1_5746562	S	G	G	C	G	G	G	G	C	C	C	G	C	G	C	S	S	G	C
S1_5746679	W	T	T	T	T	T	T	T	T	T	W	W	T	T	T	T	T	T	W
S1_5746680	T	T	T	T	T	T	T	T	T	T	T	T	T	T	T	T	T	T	T
S1_5759611	A	A	A	G	A	A	A	N	G	N	N	N	G	A	G	R	G	A	G
S1_5765374	T	T	T	K	K	T	T	K	T	K	T	T	T	K	T	T	T	K	K
S1_5765382	A	A	A	A	A	A	A	A	A	A	A	A	A	A	A	A	A	A	A
S1_5765399	T	T	T	T	T	T	T	T	T	T	T	T	T	T	T	T	T	K	K
S1_5765400	G	G	G	G	G	G	G	G	G	G	G	G	G	G	G	G	G	G	G
S1_5765401	G	G	G	G	G	G	G	G	G	G	G	G	G	G	G	G	G	G	G
S1_5765406	T	T	T	T	T	T	T	T	T	T	T	T	T	T	T	T	T	T	T
S1_5765426	T	T	T	T	T	T	T	T	T	T	T	T	T	T	T	T	T	T	T
S1_5766483	G	G	G	G	G	G	G	G	G	N	G	G	G	G	N	G	T	G	G
S1_5769435	M	A	C	C	A	A	A	A	C	C	C	C	C	C	C	M	C	A	C
S1_5791677	C	C	C	C	C	C	C	C	C	C	C	C	C	C	C	C	C	C	C
S1_5792348	G	R	A	G	G	G	G	G	G	A	G	G	G	A	G	G	A	G	G
S1_5792349	C	S	G	C	C	C	C	C	C	G	C	C	C	G	C	C	G	C	C
S1_5792350	C	M	A	C	C	C	C	C	C	A	C	C	C	A	C	C	A	C	C
S1_5792470	K	T	T	G	T	T	T	T	G	T	G	G	G	T	G	K	T	T	G
S1_5792471	S	G	G	C	G	G	G	G	C	G	C	C	C	G	C	S	G	G	C
S1_5792472	Y	C	C	T	C	C	C	C	T	C	T	T	T	C	T	Y	C	C	T
S1_5796698	T	T	T	T	T	T	T	K	T	T	N	T	T	T	T	T	T	T	T
S1_5796709	T	T	T	T	T	T	T	T	T	T	N	T	T	T	T	T	T	T	T
S1_5796711	W	T	A	A	T	T	T	T	A	A	N	A	A	A	A	T	A	T	A
S1_5797036	T	T	A	T	T	T	T	T	T	A	T	T	T	A	T	T	A	T	T
S1_5798583	M	A	C	C	A	A	A	A	C	C	C	C	C	C	C	M	C	A	C
S1_5798671	A	A	A	N	A	A	A	A	N	A	N	N	N	N	N	A	A	A	N
S1_5798678	A	A	A	N	A	A	A	A	N	A	N	N	N	N	N	A	A	A	N
S1_5862846	C	C	T	C	C	C	C	C	C	C	C	C	C	T	C	C	C	C	C
S1_5864708	T	N	T	T	T	T	T	N	C	T	N	T	C	T	C	Y	C	T	C
S1_5873212	K	G	G	G	G	G	G	G	T	G	T	G	T	G	N	G	T	N	T
S1_5877560	T	T	T	T	T	T	T	T	C	T	C	T	C	T	C	T	C	T	C
S1_5879064	C	C	C	C	C	C	C	C	N	C	N	C	N	C	N	C	C	C	N
S1_5883742	Y	T	T	T	T	T	T	T	C	C	C	T	C	T	C	Y	C	T	C
S1_5883781	C	C	C	C	C	C	C	C	C	C	C	A	C	C	C	C	C	C	C
S1_5883782	A	A	A	A	A	A	A	A	A	A	A	G	A	A	A	A	A	A	A
S1_5883783	G	G	G	G	G	G	G	G	G	G	G	C	G	G	G	G	G	G	G
S1_5885132	C	A	A	N	A	A	A	N	A	N	A	N	A	A	A	A	A	A	A
S1_5885137	A	A	A	N	A	A	A	N	A	N	A	N	A	A	A	A	A	A	A
S1_5885139	A	A	A	N	A	A	A	N	A	N	A	N	A	A	A	A	A	A	A
S1_5885159	A	A	A	N	A	A	A	N	A	N	A	N	A	A	A	A	A	A	A
S1_5885164	A	A	A	N	A	A	A	N	A	N	A	N	A	A	A	A	A	A	A
S1_5885168	C	A	A	N	M	A	A	N	C	N	M	N	A	A	A	A	A	A	A
S1_5885173	C	A	A	N	A	A	A	N	M	N	A	N	A	A	A	A	A	A	A
S1_5885818	C	C	C	C	C	C	C	C	C	C	C	T	C	C	C	C	C	C	C
S1_5887906	W	T	T	A	T	T	T	T	A	A	A	T	A	T	A	W	A	T	A
S1_5887907	S	G	G	C	G	G	G	G	C	C	C	G	C	G	C	S	C	G	C
S1_5887994	T	T	T	C	T	T	T	N	C	C	N	C	C	T	C	Y	C	T	C
S1_5888009	C	C	C	T	C	C	C	N	T	T	N	T	T	C	T	Y	T	C	T
S1_5888021	W	T	T	A	T	T	T	T	A	A	A	A	A	T	A	W	A	T	A
S1_5888064	R	A	N	G	A	A	A	A	G	G	G	G	G	A	G	A	G	A	G
S1_5891080	C	N	C	C	C	C	C	C	C	C	C	N	N	C	C	C	C	C	N
S1_5891081	A	N	A	A	A	A	A	A	A	A	A	N	N	A	A	A	A	A	N
S1_5891082	A	N	A	A	A	A	A	A	A	A	A	N	N	A	A	A	A	A	N
S1_5891116	A	N	A	A	A	A	A	A	A	A	A	N	N	A	A	A	A	A	N
S1_5891149	C	C	C	C	C	C	C	C	C	C	C	N	C	C	C	C	C	C	C
S1_5891425	T	N	T	T	T	T	T	T	T	T	T	C	T	T	T	T	T	T	T
S1_5891442	G	G	G	G	G	G	G	G	G	G	N	G	G	G	R	G	G	G	G
S1_5893979	T	T	T	T	T	T	T	T	T	N	T	T	T	T	T	T	T	T	T
S1_5893989	C	C	C	C	C	C	C	C	C	N	C	T	C	C	C	C	C	C	C
S1_5898100	C	C	C	G	C	C	C	C	C	G	C	C	C	C	C	C	C	C	C
S1_5898485	S	G	G	G	G	G	G	G	C	G	C	G	C	G	C	G	C	G	C
S1_5906857	G	N	G	A	G	G	G	G	G	A	G	G	G	G	G	G	G	G	G
S1_5915427	T	T	T	T	T	T	T	K	T	T	T	T	T	T	T	T	T	T	T
S1_5916289	A	A	A	G	A	A	A	N	G	N	G	A	G	A	G	A	R	A	G
S1_5916691	C	A	A	C	N	A	A	A	C	C	C	A	C	A	C	M	M	A	C
S1_5916775	T	T	T	G	T	T	T	T	G	N	N	T	N	N	G	T	G	T	G
S1_5921317	A	A	A	A	A	A	A	A	A	A	A	A	A	A	A	A	A	A	A
S1_5921318	A	A	A	A	A	A	A	M	A	A	A	A	A	A	A	A	A	M	A
S1_5921372	R	G	A	G	G	G	G	G	A	G	A	A	A	A	A	R	A	G	A
S1_5933344	C	C	C	T	C	C	C	C	C	T	C	C	C	C	C	C	T	C	C
S1_5940922	T	T	T	T	T	T	T	T	N	T	N	T	N	T	N	T	T	T	N
S1_5940924	T	T	K	T	T	T	T	T	N	T	N	T	N	K	N	T	T	T	N
S1_5940925	T	T	T	T	T	T	T	T	N	T	N	K	N	K	N	T	T	T	N
S1_5940929	C	C	T	C	C	C	C	C	C	C	C	T	C	T	C	C	C	C	C
S1_5943424	R	G	G	A	G	G	G	G	A	A	A	G	A	G	A	G	A	G	A
S1_5943451	A	A	G	A	A	A	A	A	A	A	A	G	A	G	A	A	A	A	A
S1_5948112	K	T	G	G	T	T	N	N	G	G	G	G	G	N	G	T	G	T	G
S1_5948204	R	A	A	G	A	A	A	A	G	G	G	A	G	A	G	R	G	A	G
S1_5948283	T	T	T	C	T	T	T	T	T	C	T	T	T	T	T	T	C	T	T
S1_5953989	S	S	G	G	C	C	C	C	G	G	G	G	G	G	G	C	G	C	G
S1_5954240	G	G	C	C	G	G	G	G	G	C	G	C	G	C	G	G	C	G	G
S1_5954330	A	A	G	G	A	A	A	A	A	G	A	G	A	G	A	A	G	A	A
S1_5955292	T	T	T	G	T	T	T	N	T	G	T	T	T	T	T	T	G	T	T
S1_5957992	C	C	T	C	C	Y	Y	C	C	C	C	T	C	T	C	C	C	C	C
S1_5958014	A	A	G	A	A	R	R	A	A	A	A	G	A	G	A	A	A	A	A
S1_5963038	C	C	C	C	C	C	C	C	C	C	C	C	C	C	C	C	C	C	C
S1_5971402	M	N	A	A	C	C	C	C	A	A	A	A	N	A	A	C	A	C	A
S1_5976319	S	N	G	G	G	G	G	G	C	G	C	G	C	G	C	G	G	G	C
S1_6004977	K	G	G	G	G	G	G	G	T	G	T	G	T	N	T	G	G	G	T
S1_6005097	G	G	G	C	G	G	G	G	G	C	G	G	G	G	G	G	C	G	G
S1_6005512	T	T	T	T	T	T	T	T	T	T	T	T	T	T	K	T	T	T	T
S1_6026397	W	T	A	A	T	T	T	T	A	A	A	A	A	A	A	W	A	T	A
S1_6026449	K	G	T	T	G	G	G	G	T	T	T	T	T	T	T	K	T	G	T
S1_6027182	T	T	T	G	T	T	N	T	T	G	T	T	T	T	T	T	G	T	T
S1_6028801	S	C	C	C	C	C	C	C	G	C	G	C	G	C	G	S	C	C	G
S1_6029522	G	G	G	C	G	G	G	G	G	C	G	G	G	G	G	G	C	G	G
S1_6031985	C	C	C	C	C	C	C	C	G	C	G	C	G	C	G	C	C	C	G
S1_6031986	G	G	G	G	G	G	G	G	A	G	A	G	A	G	A	G	G	G	A
S1_6043860	A	N	A	G	A	A	A	A	G	G	G	A	G	N	G	R	G	A	N
S1_6046203	R	G	G	A	G	G	G	G	A	N	A	G	A	G	N	G	A	G	N
S1_6052887	G	N	A	G	N	A	N	G	G	G	G	A	G	A	G	R	G	A	G
S1_6052956	R	A	A	G	A	A	R	A	G	G	G	A	G	A	G	R	G	A	G
S1_6052977	R	A	A	G	A	A	R	A	G	G	G	A	G	A	G	R	G	A	G
S1_6053043	T	T	T	A	T	T	T	T	A	A	A	T	A	T	A	T	A	T	A
S1_6053066	A	A	A	G	A	A	A	A	G	G	G	A	G	A	G	A	G	A	G
S1_6053385	T	T	T	C	T	T	T	T	C	N	C	T	C	T	N	Y	C	T	C
S1_6062682	Y	C	C	T	C	C	C	C	T	C	T	C	T	C	T	Y	C	C	T
S1_6062704	M	A	A	C	A	A	A	A	C	A	C	A	C	A	C	M	A	A	C
S1_6062712	K	T	T	G	T	T	T	T	G	T	G	T	G	T	G	K	T	T	G
S1_6091076	C	C	C	C	C	C	C	C	C	G	C	C	C	C	C	C	G	C	C
S1_6091095	C	C	C	C	C	C	C	C	C	T	C	C	C	C	C	C	T	C	C
S1_6091099	C	C	C	C	C	C	C	C	C	T	C	C	C	C	C	C	T	C	C
S1_6092902	C	C	C	C	C	C	C	C	C	G	C	C	C	C	C	C	G	C	C
S1_6092918	A	A	A	A	A	A	A	A	A	C	A	A	A	A	A	A	C	A	A
S1_6092919	G	G	G	G	G	G	G	G	G	A	G	G	G	G	G	G	A	G	G
S1_6093491	A	A	A	A	A	A	A	A	A	G	A	A	A	A	A	A	G	A	A
S1_6095884	G	G	G	A	G	G	G	G	G	A	G	G	G	G	G	G	A	G	G
S1_6096838	N	T	T	N	T	T	K	N	T	T	T	T	N	T	T	T	T	T	T
S1_6096840	N	T	T	N	T	T	T	N	T	T	T	T	N	T	T	T	T	T	T
S1_6096870	G	N	G	G	G	G	G	G	G	G	G	G	R	N	G	G	G	R	G
S1_6096873	G	N	G	G	G	G	G	G	G	G	G	G	G	N	G	G	G	G	G
S1_6096874	G	N	G	G	G	G	G	G	G	G	G	G	G	N	G	G	G	G	G
S1_6096876	A	N	A	A	A	A	A	A	A	A	A	A	A	N	A	A	A	M	A
S1_6096878	A	N	A	A	A	A	A	A	A	A	A	A	A	N	A	A	A	A	A
S1_6096883	A	N	M	A	A	M	A	A	A	A	A	A	A	N	M	M	A	A	A
S1_6096895	A	N	A	A	A	A	A	A	A	A	A	A	A	N	A	A	A	A	A
S1_6096909	A	N	A	A	A	A	A	M	A	A	A	A	A	N	A	A	A	A	A
S1_6096920	T	N	T	T	T	W	T	T	T	T	T	T	T	N	T	T	T	T	T
S1_6096922	G	N	G	G	G	G	G	G	G	G	G	G	G	N	G	G	G	G	G
S1_6096923	A	N	A	A	M	A	A	A	M	A	M	M	A	N	A	A	A	A	A
S1_6096927	G	N	G	G	G	G	G	G	R	G	R	G	R	N	G	G	G	R	G
S1_6096928	T	N	T	T	T	T	T	T	T	T	T	T	T	N	W	T	T	T	T
S1_6109014	G	G	G	G	G	G	G	G	G	A	G	G	G	G	G	G	G	G	G
S1_6109876	T	T	T	T	T	T	T	T	T	C	T	T	T	T	T	T	T	T	T
S1_6148410	T	T	N	T	T	N	T	T	N	T	T	T	T	T	T	T	N	T	T
S1_6158073	T	T	T	T	T	T	T	T	T	T	T	T	T	T	T	T	T	T	T
S1_6158772	A	A	A	A	A	A	A	A	A	A	A	A	A	A	A	A	A	A	A
S1_6162241	T	T	T	T	T	T	T	T	T	T	T	T	T	T	T	T	T	T	T
S1_6165572	A	A	A	A	A	A	A	A	A	A	A	A	A	A	A	A	A	A	A
S1_6181593	A	C	N	C	C	C	C	C	A	A	A	C	A	C	A	C	C	C	A
S1_6181645	A	G	N	G	G	G	G	G	A	A	A	G	A	G	A	G	G	G	A
S1_6216876	G	G	G	G	G	G	G	G	G	G	G	G	G	G	G	G	G	G	G
S1_6217250	Y	C	C	C	C	C	T	C	T	T	N	C	T	C	T	C	C	C	N
S1_6217252	C	C	C	C	C	C	C	C	C	C	C	C	C	C	C	C	C	C	C
S1_6220258	T	T	T	T	T	T	T	T	T	C	T	T	T	T	T	T	T	T	T
S1_6221801	M	M	A	A	M	A	M	M	A	M	M	A	M	A	N	M	M	A	A
S1_6221803	M	A	A	M	A	M	M	M	A	M	M	A	A	A	N	A	A	A	A
S1_6221805	A	A	A	A	A	A	A	A	A	A	A	A	A	A	N	A	A	A	A
S1_6221811	A	A	A	M	A	A	A	A	A	A	A	A	A	A	N	A	A	A	A
S1_6222744	Y	T	T	T	T	T	T	T	C	T	C	T	C	T	C	T	T	T	C
S1_6237786	C	C	C	C	C	C	M	C	C	A	C	C	C	C	C	C	C	C	C
S1_6265817	Y	C	C	C	C	C	C	N	T	N	T	C	T	C	T	Y	C	C	T
S1_6268668	A	A	A	A	A	A	A	A	G	A	G	A	G	A	G	R	A	A	G
S1_6284679	T	N	T	T	T	T	T	T	T	N	T	T	T	T	T	T	T	T	T
S1_6289594	A	A	A	A	A	A	A	A	A	C	A	A	A	A	A	A	N	A	N
S1_6290362	C	C	C	C	C	C	C	C	G	C	G	C	G	C	G	C	C	C	G
S1_6295883	R	G	G	G	G	G	G	G	G	G	G	G	G	G	G	G	G	G	G
S1_6295885	G	G	G	G	G	G	G	G	G	G	G	G	G	G	G	G	R	G	G
S1_6303010	T	T	T	N	T	K	T	T	T	T	T	T	N	T	T	T	T	T	T
S1_6305072	C	C	C	C	C	C	C	C	T	C	T	C	T	C	T	C	C	C	T
S1_6305877	R	A	A	A	A	A	A	A	G	A	G	A	N	A	G	A	A	A	G
S1_6312632	R	G	G	G	G	G	G	G	A	G	A	G	A	G	A	G	G	G	A
S1_6319721	K	G	G	G	G	G	G	G	T	G	T	G	T	G	T	G	G	G	T
S1_6323519	N	C	C	C	C	C	C	C	N	C	N	C	N	C	N	C	C	C	N
S1_6323547	T	T	T	T	T	T	T	T	N	T	N	T	N	T	N	T	T	T	N
S1_6323567	G	G	G	G	G	G	G	G	N	G	N	G	N	G	N	G	G	G	N
S1_6323575	G	G	G	G	G	G	G	G	N	G	N	G	N	G	N	G	G	G	N
S1_6327583	Y	T	T	T	T	T	T	T	C	T	C	T	C	T	C	T	T	T	C
S1_6327593	R	A	A	A	A	A	A	A	G	A	G	A	G	A	G	A	A	A	N
S1_6327610	Y	C	C	C	C	C	C	C	T	C	T	C	T	C	T	C	C	C	N
S1_6348961	G	G	N	G	G	G	G	G	G	N	G	G	G	G	N	G	G	G	G
S1_6348971	C	C	N	C	C	C	C	C	C	N	C	C	C	C	N	C	C	C	C
S1_6349025	N	G	G	G	G	G	G	N	A	N	A	G	A	G	N	G	G	G	A
S1_6349055	N	G	G	G	G	G	G	N	C	N	C	G	C	G	N	G	G	G	C
S1_6349168	C	C	C	C	C	C	C	C	C	C	C	C	C	C	C	C	C	C	C
S1_6349183	A	A	A	A	A	A	A	A	A	A	A	A	A	A	A	A	A	A	A
S1_6349259	S	S	G	S	S	S	S	S	G	S	G	G	G	G	G	S	S	S	G
S1_6349337	S	C	G	C	C	C	C	C	G	C	G	G	G	G	G	C	C	C	G
S1_6349364	R	A	A	A	A	A	A	A	G	A	G	A	G	A	G	A	A	A	G
S1_6349732	Y	C	C	C	C	C	C	C	T	C	T	C	T	C	T	C	C	C	T
S1_6354101	A	N	T	A	A	A	A	A	A	A	A	T	A	T	A	A	A	A	A
S1_6354945	C	C	T	C	C	C	C	C	T	C	T	T	T	T	T	C	C	C	T
S1_6355031	R	G	A	G	G	G	G	N	A	G	A	A	A	A	A	G	G	G	A
S1_6355890	C	G	C	G	G	G	G	N	C	G	C	C	C	C	C	G	G	G	C
S1_6367607	Y	T	C	T	T	T	T	T	C	T	C	C	C	C	C	T	T	T	C
S1_6370261	G	G	A	G	G	G	G	G	A	G	A	A	A	A	A	R	G	G	A
S1_6370842	T	T	T	T	T	T	T	T	T	T	T	T	T	T	T	T	T	T	T
S1_6370859	T	T	T	T	T	T	T	T	T	T	T	T	T	T	T	T	T	T	T
S1_6385525	K	T	N	T	T	T	T	T	G	T	N	G	G	G	G	K	T	T	G
S1_6391730	A	A	C	A	A	A	A	A	C	A	C	C	C	C	C	M	A	A	C
S1_6398633	A	A	A	A	A	A	A	A	A	A	A	A	A	A	A	A	A	A	A
S1_6401886	A	A	A	A	A	A	A	A	M	A	A	A	A	A	A	A	A	A	A
S1_6401908	G	C	G	C	N	C	C	C	G	C	G	N	G	G	N	C	C	N	G
S1_6438438	A	A	A	A	A	A	A	A	A	A	A	A	A	A	A	A	A	A	A
S1_6447208	A	A	A	A	A	A	A	A	A	A	A	A	A	A	A	A	A	N	A
S1_6447209	R	A	G	A	A	A	A	A	G	A	R	R	A	G	G	A	A	N	R
S1_6447210	R	R	A	G	G	G	G	R	A	G	A	A	A	A	A	G	G	N	A
S1_6447386	T	T	T	T	T	T	T	T	T	T	K	T	T	T	T	T	T	T	T
S1_6449797	N	G	A	G	G	G	G	G	A	G	A	A	A	A	A	G	G	G	A
S1_6453891	C	C	C	C	C	C	C	C	C	C	C	C	C	C	C	C	C	C	C
S1_6456759	Y	C	T	C	C	C	C	C	Y	T	T	T	T	T	T	C	C	C	T
S1_6463817	G	G	G	G	G	G	G	G	G	G	G	G	G	G	G	G	G	G	G
S1_6466427	G	G	S	N	G	G	G	G	G	G	N	G	G	G	G	S	G	G	G
S1_6466430	C	C	C	N	C	C	C	C	C	M	N	M	C	C	C	C	M	C	C
S1_6466433	C	C	M	N	C	C	C	C	C	C	N	C	C	C	M	C	C	C	C
S1_6466437	T	T	W	N	W	A	T	W	W	W	N	W	T	T	W	W	T	T	W
S1_6466452	A	A	A	A	A	A	A	A	A	A	A	A	A	A	A	A	A	A	A
S1_6466459	G	G	G	G	G	G	G	G	G	G	G	G	G	G	G	G	G	G	G
S1_6466462	C	C	C	C	C	C	Y	C	C	C	C	C	C	C	C	C	C	C	C
S1_6467268	A	A	A	A	A	A	A	A	A	A	A	A	A	A	A	A	A	A	N
S1_6467272	A	A	A	A	A	A	A	A	A	M	A	A	A	A	A	A	A	A	N
S1_6467292	A	A	A	A	A	A	A	A	A	A	A	A	A	A	A	A	A	A	N
S1_6467295	A	A	A	A	A	A	A	A	A	M	A	A	A	A	A	M	A	A	N
S1_6467296	A	A	A	A	A	A	A	A	A	A	A	A	A	A	A	M	A	A	N
S1_6467297	A	A	A	A	A	A	A	A	A	A	A	A	A	A	A	A	A	A	N
S1_6470703	A	A	A	A	A	A	A	A	A	N	N	N	M	M	M	M	A	A	A
S1_6472758	T	T	T	T	T	T	T	T	T	T	T	T	T	T	T	T	T	T	T
S1_6472779	A	A	A	A	A	A	A	A	A	A	A	A	A	A	A	A	A	A	A
S1_6472801	A	A	A	A	A	A	A	A	A	A	A	A	A	A	A	A	A	A	A
S1_6472819	G	G	G	G	G	G	G	G	G	G	G	N	G	G	G	G	G	G	G
S1_6474525	T	T	T	T	T	T	T	T	T	T	T	T	T	T	T	T	T	T	K
S1_6474529	T	T	T	T	T	T	T	T	T	T	T	T	T	T	T	T	T	T	T
S1_6477445	Y	T	C	T	T	T	T	T	C	C	C	C	C	C	C	T	T	T	C
S1_6477463	Y	C	T	C	C	C	C	C	T	T	T	T	T	T	T	C	C	C	T
S1_6477482	Y	C	T	C	C	C	C	C	T	T	T	T	T	T	T	C	C	C	T
S1_6478085	G	G	G	G	G	G	G	G	G	G	G	G	G	G	G	G	G	G	G
S1_6498525	A	A	C	A	A	A	A	A	C	C	C	C	C	C	C	M	A	A	C
S1_6510358	M	C	A	C	C	C	M	M	A	A	A	A	A	A	A	M	C	C	A
S1_6510402	C	C	C	G	C	C	C	C	C	C	C	C	C	C	C	C	G	C	C
S1_6516020	T	N	T	C	T	T	T	T	T	T	T	T	T	T	T	T	C	T	T
S1_6519985	G	G	G	G	G	G	G	N	G	G	G	G	G	G	G	G	G	G	G
S1_6519986	A	A	A	A	A	A	A	N	A	A	A	A	A	A	A	A	A	A	A
S1_6519991	C	G	C	C	S	G	G	N	C	C	C	C	C	C	C	S	G	S	C
S1_6519992	G	A	G	G	R	A	A	N	G	G	G	G	G	G	G	R	A	R	G
S1_6519996	A	G	A	A	R	G	G	N	A	A	A	A	A	A	A	R	G	R	A
S1_6519997	T	C	T	T	Y	C	C	N	T	T	T	T	T	T	T	Y	C	Y	T
S1_6520000	A	C	A	A	M	C	C	N	A	A	A	A	A	A	A	M	C	M	A
S1_6520001	T	C	T	T	Y	C	C	N	T	T	T	T	T	T	T	Y	C	Y	T
S1_6520003	G	A	G	G	R	A	A	N	G	G	G	G	G	G	G	R	A	R	G
S1_6520004	A	T	A	A	W	T	T	N	A	A	A	A	A	A	A	W	T	W	A
S1_6522506	T	T	T	T	T	T	T	T	T	T	T	T	T	T	T	T	T	T	T
S1_6522507	T	T	T	T	T	T	T	T	T	T	T	T	T	T	T	T	T	T	T
S1_6522535	A	A	W	A	A	A	A	A	A	W	A	A	A	A	A	A	A	A	A
S1_6524332	W	T	A	N	T	T	T	T	A	A	A	A	A	A	A	T	A	T	A
S1_6524423	C	C	C	T	C	C	C	C	C	C	C	C	C	C	C	C	T	C	C
S1_6524424	C	C	C	T	C	C	C	C	C	C	C	C	C	C	C	C	T	C	C
S1_6525759	T	T	T	T	T	T	T	T	T	T	K	T	T	T	T	K	T	T	T
S1_6529100	C	N	C	T	N	T	T	T	C	C	C	C	C	C	C	N	T	T	C
S1_6529206	N	N	C	A	A	A	A	A	C	C	C	C	C	C	C	M	A	A	C
S1_6529236	N	N	G	C	C	C	C	C	G	G	G	G	G	G	G	S	C	C	G
S1_6554997	G	G	R	G	G	G	G	G	G	G	G	G	G	G	G	G	G	G	N
S1_6566954	M	C	A	C	C	C	C	C	A	A	A	A	A	A	A	C	C	C	A
S1_6566979	M	A	A	A	N	A	A	A	A	A	A	A	A	A	A	A	A	A	A
S1_6572456	C	C	C	C	C	C	C	C	Y	C	C	C	C	T	C	Y	C	C	C
S1_6604828	C	C	C	T	C	C	C	C	C	C	C	C	C	C	C	C	T	C	C
S1_6612190	G	G	G	G	N	G	G	G	G	G	G	G	G	G	G	G	G	G	G
S1_6613012	K	G	G	G	G	G	G	G	T	T	T	G	T	G	T	K	G	G	T
S1_6631976	G	G	C	G	G	G	G	G	G	G	G	C	G	C	G	G	G	G	G
S1_6657757	N	G	T	T	G	G	G	G	T	G	T	T	T	T	T	G	T	G	N
S1_6661749	R	A	G	N	A	A	A	A	G	A	G	G	G	G	G	A	G	A	G
S1_6670352	N	C	C	C	C	C	C	N	C	C	C	C	C	C	N	C	C	C	C
S1_6670453	A	A	A	A	A	A	A	A	C	N	C	N	C	A	N	M	A	A	C
S1_6670725	G	G	G	T	G	G	G	G	G	G	G	G	G	G	G	G	T	G	N
S1_6670752	Y	C	C	C	C	C	C	C	T	C	T	C	T	C	T	C	C	C	N
S1_6670904	G	G	G	G	G	G	G	G	A	N	A	G	A	G	A	G	G	G	A
S1_6677333	N	N	G	G	G	K	G	G	K	G	G	G	G	G	G	G	G	G	G
S1_6679280	C	C	N	C	C	C	C	C	C	C	C	C	C	N	C	C	C	C	C
S1_6690544	G	G	A	A	G	G	G	G	N	A	N	A	N	A	N	G	N	G	N
S1_6690545	A	A	G	G	A	A	A	A	N	G	N	G	N	G	N	A	N	A	N
S1_6698503	K	T	T	T	T	T	T	T	G	T	G	T	G	T	G	T	G	T	G
S1_6738328	T	T	T	T	T	T	T	T	T	T	T	T	T	N	T	T	T	T	T
S1_6743873	N	G	A	A	G	G	G	G	G	N	G	N	G	A	G	G	G	G	G
S1_6765166	C	C	G	C	G	C	C	C	C	C	C	G	C	G	C	C	C	C	C
S1_6767338	A	N	N	G	G	G	N	G	A	A	A	G	A	G	N	G	A	G	A
S1_6767490	N	T	T	C	T	T	T	T	C	C	C	T	C	T	C	T	C	T	C
S1_6767492	N	C	C	G	C	C	C	C	G	G	G	C	G	C	G	C	G	C	G
S1_6767528	N	G	G	G	R	G	G	G	G	G	G	G	G	G	G	G	G	G	R
S1_6777592	A	A	N	N	G	A	A	A	A	A	A	G	A	G	A	A	A	A	A
S1_6777641	T	N	C	T	C	T	T	T	T	T	T	C	T	C	N	T	N	T	T
S1_6779601	G	G	A	G	A	G	G	G	G	G	G	A	G	A	G	G	G	G	G
S1_6779754	G	G	G	G	G	G	G	G	G	G	G	G	G	G	G	G	G	G	G
S1_6788390	T	T	T	K	T	T	T	T	T	T	T	T	T	K	T	T	T	T	T
S1_6790494	A	A	A	A	A	A	A	A	A	A	A	A	A	A	A	A	A	A	A
S1_6790940	T	T	C	T	C	T	T	T	T	T	T	C	T	C	T	T	T	T	T
S1_6823417	T	T	C	T	C	T	T	T	T	T	T	C	T	C	T	T	T	T	T
S1_6824375	T	T	C	T	C	T	T	T	T	T	T	C	T	C	T	T	T	T	T
S1_6824697	M	A	A	A	A	A	A	A	A	A	A	A	A	A	A	A	A	A	A
S1_6824704	G	G	C	G	C	G	G	G	G	G	G	C	G	C	G	G	G	G	G
S1_6837589	A	A	G	A	G	A	A	A	A	A	A	G	A	G	A	A	A	A	A
S1_6837844	N	G	G	G	G	G	G	G	N	G	G	G	G	N	N	G	G	G	G
S1_6839235	C	C	C	C	C	C	N	C	C	C	C	C	C	C	C	C	C	Y	C
S1_6856592	R	R	G	G	G	G	G	G	G	G	G	G	G	G	G	G	G	G	G
S1_6856593	G	G	R	G	G	G	G	G	G	G	G	G	G	G	N	G	G	G	N
S1_6881248	N	C	T	C	T	C	C	C	C	N	N	T	C	T	C	C	C	C	N
S1_6894499	M	C	C	A	C	C	M	C	A	A	A	C	A	C	A	C	A	C	A
S1_6899346	G	G	C	C	C	G	G	G	G	C	C	C	C	C	C	G	C	G	C
S1_6914007	N	T	C	C	C	T	T	T	C	C	C	C	C	C	C	T	C	T	C
S1_6914691	S	G	C	C	C	G	G	G	C	C	C	C	N	C	C	G	C	G	C
S1_6914717	S	G	C	C	C	G	G	G	C	C	C	C	C	C	C	G	C	G	C
S1_6914721	W	T	A	A	A	T	T	T	A	A	A	A	A	A	A	T	A	T	A
S1_6914782	R	A	G	G	G	A	A	R	G	G	G	G	G	G	G	A	G	A	G
S1_6917135	C	C	C	C	C	C	C	C	C	C	C	C	C	C	C	C	C	C	C
S1_6944870	G	G	G	G	G	G	G	G	G	G	N	G	G	G	G	G	G	G	G
S1_6967476	K	T	G	T	G	T	T	T	G	G	G	G	G	G	G	T	T	T	G
S1_6972519	T	T	T	T	T	T	T	T	T	T	T	T	T	T	T	T	T	K	T
S1_6977435	C	C	T	C	T	Y	C	Y	T	C	T	T	T	T	T	C	C	C	T
S1_6977522	G	G	A	N	A	G	G	G	G	G	N	A	G	A	N	G	G	G	G
S1_6978252	A	A	M	A	A	A	A	A	A	A	A	A	A	A	A	A	A	A	M
S1_7000190	R	G	A	G	A	G	G	G	A	G	A	A	A	A	A	G	G	G	A
S1_7012233	C	C	T	T	T	C	C	C	T	C	T	T	T	T	T	C	C	C	T
S1_7028390	Y	C	T	T	T	C	C	C	T	T	T	N	T	T	T	C	C	C	T
S1_7045029	Y	N	T	T	N	T	T	T	N	T	C	T	C	T	N	Y	T	N	C
S1_7079435	T	T	T	C	T	T	T	T	T	C	T	T	T	T	T	T	T	T	T
S1_7079519	N	T	G	G	G	T	T	T	G	G	G	G	G	G	G	T	T	T	G
S1_7079917	K	G	T	G	T	G	G	G	T	G	T	T	T	T	T	G	G	G	T
S1_7080000	T	T	T	C	T	T	Y	T	T	C	T	T	T	T	T	T	T	T	T
S1_7084438	G	A	G	G	N	A	A	A	N	G	N	G	G	G	G	A	A	A	G
S1_7084439	A	T	A	A	N	T	T	T	N	A	N	A	A	A	A	T	T	T	A
S1_7085341	C	C	G	C	G	C	C	C	C	C	C	G	C	G	C	C	C	C	C
S1_7085351	A	A	G	A	G	A	A	A	A	A	A	G	A	G	A	A	A	A	A
S1_7085949	T	T	T	T	T	T	T	T	T	T	T	T	T	T	T	T	T	T	T
S1_7085993	C	C	C	C	C	C	C	C	C	C	C	C	C	C	C	C	C	C	C
S1_7101654	G	G	N	G	G	G	G	G	G	G	G	G	G	G	G	G	G	G	G
S1_7101705	A	A	N	A	A	A	A	A	A	A	A	A	A	A	A	A	A	A	A
S1_7104001	S	G	G	G	G	G	G	C	G	G	C	G	C	G	C	G	C	G	C
S1_7107289	G	C	G	G	G	C	C	G	G	G	N	G	G	G	G	C	G	C	G
S1_7107515	A	G	A	A	A	G	R	A	A	A	A	A	A	A	A	G	A	G	A
S1_7107667	G	G	G	G	G	G	G	G	G	N	G	G	G	G	N	G	G	G	G
S1_7107745	S	C	C	C	C	C	C	G	C	C	G	C	G	C	G	C	G	C	G
S1_7112706	G	G	G	G	G	G	G	G	G	G	G	G	N	N	N	G	G	N	G
S1_7112716	C	C	C	C	C	C	C	C	C	C	C	C	N	N	N	C	C	N	C
S1_7112733	G	G	G	G	G	G	G	G	G	G	G	G	N	N	N	G	G	N	G
S1_7112734	G	G	A	G	A	G	G	G	G	G	G	A	N	N	N	G	G	N	G
S1_7112848	T	T	T	T	T	T	T	T	T	T	T	T	T	T	T	T	T	T	T
S1_7112851	G	G	R	G	R	G	G	G	G	G	G	G	G	G	G	G	G	G	N
S1_7112853	T	K	T	T	T	T	T	T	K	T	T	T	T	T	T	T	T	T	T
S1_7112857	G	G	G	G	G	G	G	G	G	G	G	G	G	G	G	G	G	G	G
S1_7112859	G	G	G	G	G	G	G	G	G	G	R	G	G	G	G	G	G	G	G
S1_7112861	G	G	G	G	G	G	G	G	G	G	G	G	G	G	G	G	G	G	G
S1_7112862	G	G	G	G	R	G	G	G	G	G	G	G	G	G	G	G	G	G	G
S1_7112863	G	G	G	G	G	G	G	G	G	G	G	G	G	G	G	G	G	G	G
S1_7117514	T	N	T	T	T	T	T	T	T	N	T	T	N	N	T	T	T	T	T
S1_7124092	T	T	T	T	T	T	T	T	G	T	T	T	T	T	T	T	T	T	T
S1_7124093	T	T	T	T	T	T	T	T	T	T	T	T	T	T	T	T	K	T	T
S1_7124096	T	T	T	T	T	T	T	T	T	T	T	T	T	T	T	T	T	K	T
S1_7125094	C	C	C	C	C	C	C	C	C	C	C	C	C	C	C	C	C	C	C
S1_7155075	C	C	C	C	C	C	C	C	C	T	C	C	C	C	C	C	C	C	C
S1_7155103	G	A	G	G	G	A	A	G	G	G	G	G	G	G	G	R	G	A	G
S1_7155142	C	C	T	C	T	C	C	C	C	C	C	T	C	T	C	C	C	C	C
S1_7155974	C	C	G	C	G	C	C	N	C	N	C	G	C	G	C	C	C	C	C
S1_7156462	A	A	G	A	G	A	A	A	A	A	A	G	A	G	A	A	A	A	A
S1_7156463	T	C	C	T	C	C	C	T	C	C	C	C	C	C	C	C	T	C	C
S1_7156468	A	G	G	A	G	G	G	A	G	G	G	G	G	G	G	G	A	G	G
S1_7156883	N	G	T	G	T	G	G	G	G	G	G	T	G	T	G	G	G	G	G
S1_7157000	A	A	A	A	A	A	A	A	A	A	A	A	A	A	A	A	A	A	A
S1_7158710	A	N	A	T	A	A	A	A	A	A	A	A	N	A	N	A	A	A	A
S1_7158931	A	A	C	A	C	A	A	A	A	A	A	C	A	C	A	A	A	A	A
S1_7164079	G	G	A	G	A	G	G	G	G	G	G	A	G	A	G	G	G	G	G
S1_7167822	A	A	A	N	A	A	A	A	A	A	N	A	A	A	A	A	A	A	A
S1_7167824	T	T	T	N	T	T	T	T	T	T	N	T	T	T	T	T	T	T	T
S1_7194345	G	N	G	N	G	N	A	N	G	G	N	G	N	N	G	R	G	N	G
S1_7204320	G	N	G	G	G	A	A	G	G	G	G	G	N	G	G	A	G	A	G
S1_7204534	A	G	A	A	A	G	G	A	A	A	A	A	N	A	A	R	A	N	A
S1_7204542	G	G	N	G	G	G	G	G	G	G	G	G	N	G	G	G	G	N	G
S1_7204543	G	G	G	G	R	G	G	G	G	G	G	G	N	G	G	G	G	N	G
S1_7204551	G	G	G	G	G	G	G	G	G	G	G	G	N	G	G	G	G	N	G
S1_7204555	G	G	G	G	G	G	G	G	G	G	G	G	N	G	G	G	G	N	G
S1_7204562	C	T	C	C	C	T	T	C	C	C	C	C	N	C	C	Y	C	N	C
S1_7214403	G	N	G	G	G	T	T	G	G	G	G	G	G	G	G	K	G	T	G
S1_7214420	G	N	G	G	G	A	A	G	G	G	G	G	G	G	G	R	G	A	G
S1_7214441	T	N	T	T	T	C	C	T	T	T	T	T	T	T	T	Y	T	C	T
S1_7221804	A	N	G	A	G	G	G	A	A	N	A	G	N	G	A	G	A	G	A
S1_7221805	T	N	C	T	C	C	C	T	T	N	T	C	N	C	T	C	T	C	T
S1_7221846	G	N	A	G	A	A	A	G	G	N	G	A	N	A	G	A	G	A	G
S1_7221851	A	N	C	A	C	A	A	A	A	N	A	C	N	C	A	A	A	A	A
S1_7221952	T	N	C	T	C	C	C	T	T	T	T	C	T	C	T	Y	T	C	T
S1_7221954	G	N	C	G	C	C	C	G	G	G	G	C	G	C	G	S	G	C	G
S1_7267721	A	N	A	A	A	A	A	A	A	N	N	A	A	A	A	A	A	A	N
S1_7269371	C	N	A	C	A	A	A	C	A	N	C	N	C	A	C	A	C	A	N
S1_7269376	A	N	C	A	C	A	A	A	A	N	A	N	A	C	A	A	A	A	N
S1_7269386	A	N	A	A	A	A	A	A	A	N	A	N	A	A	A	A	A	A	N
S1_7269393	A	N	A	A	A	G	G	A	G	N	A	N	A	A	A	G	A	G	N
S1_7269397	G	N	G	G	G	T	T	G	T	N	G	N	G	G	G	T	G	T	N
S1_7269579	G	G	T	G	T	G	G	G	G	G	G	T	G	T	G	G	G	G	G
S1_7270911	C	C	T	C	T	C	C	C	C	C	C	T	C	T	C	C	C	C	C
S1_7270918	A	A	C	A	C	A	A	A	A	A	A	C	A	C	A	A	A	A	A
S1_7298514	N	A	A	A	A	A	A	N	A	N	A	A	A	N	A	A	A	A	N
S1_7304901	C	C	A	C	A	C	C	C	C	N	C	A	C	N	C	C	C	C	C
S1_7304971	C	C	N	C	T	C	C	C	C	C	C	T	C	T	C	C	C	C	C
S1_7304973	A	A	N	A	C	A	A	A	A	A	A	C	A	C	A	A	A	A	A
S1_7305005	C	C	T	C	T	C	C	C	C	C	C	T	C	T	C	C	C	C	C
S1_7305565	C	C	T	C	T	C	C	C	C	C	C	T	C	T	C	C	C	C	C
S1_7308915	G	C	C	G	C	C	C	G	C	G	G	C	G	C	G	C	G	C	G
S1_7308916	A	T	T	A	T	T	T	A	T	A	A	T	A	T	A	T	A	T	A
S1_7308917	G	A	A	G	A	A	A	G	A	G	G	A	G	A	G	A	G	A	G
S1_7313020	C	C	C	G	C	C	C	C	C	C	G	C	G	C	G	C	C	C	G
S1_7313070	C	C	C	T	C	C	C	C	C	C	T	C	N	C	N	C	C	C	T
S1_7313557	T	T	N	G	T	T	K	N	T	T	G	T	G	T	G	T	T	N	G
S1_7315173	T	T	N	A	T	T	T	T	T	T	N	T	N	T	A	T	T	T	A
S1_7317366	R	A	G	N	G	A	A	G	A	G	N	G	N	G	N	A	G	A	N
S1_7317462	T	T	T	C	T	T	T	T	T	T	C	T	C	T	C	T	T	T	C
S1_7317465	T	T	T	C	T	T	T	T	T	T	C	T	C	T	C	T	T	T	C
S1_7318448	G	G	G	A	G	G	G	G	G	G	A	G	A	G	A	G	G	G	A
S1_7319409	A	A	T	T	T	A	A	A	A	A	T	T	T	T	T	A	A	A	T
S1_7334310	A	A	A	T	A	A	A	T	A	T	T	A	T	A	T	A	T	A	T
S1_7335035	G	G	A	G	A	G	G	R	G	G	G	A	G	A	G	G	G	G	G
S1_7335038	G	G	T	G	T	G	G	K	G	G	G	T	G	T	G	G	G	G	G
S1_7335128	C	C	G	C	G	C	C	S	C	C	C	G	C	G	C	C	S	C	C
S1_7342366	C	T	T	C	T	T	T	Y	C	C	C	T	C	T	C	Y	C	T	C
S1_7366549	G	G	G	G	G	G	G	G	G	G	G	G	G	G	G	G	G	G	G
S1_7366646	T	T	G	T	G	T	T	N	T	N	N	G	T	N	T	T	T	T	T
S1_7369950	N	N	N	T	T	T	T	T	T	T	T	N	T	T	T	T	T	T	N
S1_7372226	C	C	C	C	C	C	C	C	C	C	C	C	C	C	C	C	C	C	C
S1_7372311	C	C	C	C	C	C	C	C	C	C	C	C	C	C	C	C	C	C	C
S1_7376037	A	N	G	A	G	A	A	A	A	G	N	G	N	G	N	A	R	A	A
S1_7379876	G	G	A	G	A	G	G	G	G	G	N	A	G	A	N	G	G	G	G
S1_7395342	G	G	G	G	G	G	G	G	G	G	G	G	G	G	G	G	G	G	G
S1_7395384	G	G	A	G	A	G	G	G	G	G	G	A	G	A	G	G	G	G	G
S1_7395399	T	C	T	T	Y	Y	T	T	T	N	T	T	T	T	N	T	T	Y	T
S1_7395438	G	C	G	G	S	S	G	G	G	N	G	G	G	G	N	G	G	S	G
S1_7395494	C	N	C	C	C	C	C	C	C	N	N	C	C	C	N	C	C	C	C
S1_7395562	G	G	G	G	G	G	G	G	G	R	G	G	G	G	G	G	G	G	G
S1_7395678	G	G	G	G	G	G	G	G	G	G	R	G	G	G	G	G	G	G	G
S1_7397068	T	T	N	T	A	T	T	T	N	A	T	A	T	A	T	T	T	T	T
S1_7397113	T	T	C	T	C	T	T	T	T	C	T	C	T	C	T	T	T	T	T
S1_7403815	A	A	T	A	T	A	A	A	A	A	A	T	A	T	A	A	A	A	A
S1_7403826	T	T	C	T	C	T	T	T	T	T	T	C	T	C	T	T	T	T	T
S1_7404288	T	T	C	T	C	T	T	T	T	T	T	C	T	C	T	T	T	T	T
S1_7404345	T	T	T	T	T	T	T	N	T	T	T	T	T	T	T	T	T	T	T
S1_7404379	T	T	G	T	G	T	T	N	T	T	T	G	T	G	T	T	T	T	T
S1_7404418	A	A	G	A	G	A	A	A	A	A	A	G	A	G	A	A	A	A	A
S1_7404459	C	C	T	C	T	C	C	C	C	Y	C	T	C	T	C	C	C	C	C
S1_7404573	A	N	C	A	C	A	A	A	A	A	A	C	A	C	A	A	A	A	A
S1_7407296	A	A	A	A	A	A	A	A	A	A	N	A	A	A	A	A	A	A	A
S1_7428627	G	G	A	G	A	G	G	G	G	G	G	A	G	A	G	G	G	G	G
S1_7428636	A	A	G	A	G	A	A	A	A	A	A	G	A	G	A	A	A	A	A
S1_7428637	C	C	A	C	A	C	C	C	C	C	C	A	C	A	C	C	C	C	C
S1_7430070	T	T	C	T	C	T	T	T	T	T	T	C	T	C	T	T	T	T	T
S1_7430075	G	G	A	G	A	G	G	G	G	G	G	A	G	A	G	G	G	G	G
S1_7441358	C	C	T	C	T	C	C	C	C	C	C	T	C	T	C	C	C	C	C
S1_7442488	A	A	A	A	A	A	A	A	A	W	A	A	A	A	A	A	A	A	A
S1_7442512	G	G	G	G	G	G	G	G	G	G	G	G	G	G	G	G	G	G	G
S1_7442546	A	A	A	A	A	A	A	A	A	A	A	A	A	A	A	A	A	A	A
S1_7443638	G	G	A	G	A	G	G	G	G	G	G	A	G	N	G	G	G	G	G
S1_7443658	C	C	G	C	G	C	C	C	C	C	C	G	C	G	C	C	C	C	C
S1_7443659	A	A	G	A	G	A	A	A	A	A	A	G	A	G	A	A	A	A	A
S1_7443687	C	C	A	C	A	C	C	C	C	C	C	A	C	A	C	C	C	C	C
S1_7446874	K	T	T	T	T	T	T	G	T	T	T	T	T	T	T	T	T	T	T
S1_7469457	N	A	N	A	M	A	A	A	A	A	A	A	A	A	A	A	A	A	A
S1_7471479	C	C	C	Y	C	C	C	C	Y	C	C	C	C	N	N	C	C	C	N
S1_7472155	A	A	G	A	A	A	A	A	A	A	A	G	A	G	A	A	A	A	A
S1_7472208	G	G	A	G	G	G	G	G	G	G	G	A	G	A	G	G	G	G	G
S1_7472276	G	G	G	G	R	R	R	N	G	G	G	G	N	G	N	G	R	N	G
S1_7472280	A	A	A	A	R	R	R	N	A	A	A	A	N	A	N	A	R	N	A
S1_7472306	T	T	T	T	Y	Y	Y	N	T	T	T	T	N	T	N	T	Y	N	T
S1_7472321	C	C	C	C	Y	Y	Y	N	C	C	C	C	N	C	N	C	Y	N	C
S1_7474526	T	N	N	T	T	T	T	N	T	T	T	T	T	T	T	T	K	T	T
S1_7491351	A	A	G	A	A	A	A	A	A	A	A	G	A	G	A	A	A	A	A
S1_7491352	G	G	C	G	G	G	G	G	G	G	G	C	G	C	G	G	G	G	G
S1_7491353	A	A	C	A	A	A	A	N	A	A	A	C	A	C	A	A	A	A	A
S1_7491355	T	T	C	T	T	T	T	N	T	T	T	C	T	C	T	T	T	T	T
S1_7491365	A	A	C	A	A	A	A	A	A	A	A	C	A	C	A	A	A	A	A
S1_7491367	G	G	C	G	G	G	G	G	G	G	G	C	G	C	G	G	G	G	G
S1_7501403	G	G	T	G	G	G	K	G	G	G	G	T	G	T	G	G	G	G	G
S1_7501463	C	C	T	C	C	C	C	C	C	C	C	T	C	T	C	C	C	C	C
S1_7501526	G	G	A	G	G	G	G	G	G	G	G	A	G	A	G	G	G	G	G
S1_7501623	G	G	A	G	G	G	G	G	G	G	G	A	G	A	G	G	G	G	G
S1_7517608	C	C	T	C	N	C	N	C	C	C	C	T	C	T	C	C	C	C	N
S1_7520372	A	A	N	A	A	A	N	A	A	A	A	G	A	G	A	A	A	A	N
S1_7539118	C	C	T	C	C	C	C	C	C	C	C	T	C	T	C	C	Y	C	C
S1_7548343	A	A	C	A	A	A	A	A	A	A	A	C	A	C	A	A	A	A	A
S1_7550945	S	C	G	C	C	C	C	S	C	C	C	G	C	G	C	C	S	C	G
S1_7565183	C	N	T	T	T	T	T	C	T	N	T	T	T	T	T	T	T	T	C
S1_7565240	S	G	G	G	G	G	G	C	G	G	G	G	G	G	G	G	G	G	C
S1_7565886	K	G	G	G	G	G	G	T	G	N	G	G	G	G	G	G	G	G	T
S1_7565916	R	G	G	G	G	G	G	A	G	N	G	G	G	G	G	G	G	G	A
S1_7568527	R	G	A	G	G	G	G	A	G	G	G	A	G	A	G	G	G	G	A
S1_7568677	G	C	G	G	C	S	C	G	G	N	G	G	G	G	G	S	G	C	G
S1_7568686	C	G	C	C	G	S	G	C	C	N	C	C	C	C	C	S	C	G	C
S1_7574462	N	N	G	N	G	G	R	G	G	G	G	G	N	G	G	G	R	N	G
S1_7577656	G	N	T	G	T	T	T	G	G	T	G	G	G	N	N	T	G	T	N
S1_7578704	T	N	T	T	C	C	C	N	T	C	T	T	N	T	T	C	T	C	T
S1_7583813	R	G	G	G	G	G	G	A	G	G	G	G	G	G	G	G	G	G	A
S1_7589159	M	A	M	M	A	A	A	M	M	A	M	A	A	A	N	A	M	M	M
S1_7590585	R	G	A	G	G	G	G	A	G	G	G	A	G	A	G	G	G	G	A
S1_7590589	R	A	G	A	A	A	A	G	A	A	A	G	A	G	A	A	A	A	G
S1_7590708	C	G	C	C	G	G	G	C	C	G	C	C	C	C	C	G	C	G	C
S1_7590801	S	G	N	G	G	S	G	C	G	G	G	C	N	C	G	G	G	G	N
S1_7599127	G	C	G	C	C	C	C	G	C	C	C	G	C	G	C	C	C	C	G
S1_7604024	N	G	T	T	G	G	G	T	T	N	N	T	T	T	T	G	T	G	T
S1_7604059	N	T	T	G	T	T	T	T	G	N	N	T	G	T	G	T	G	T	T
S1_7608321	A	A	A	A	A	A	A	A	A	A	A	A	A	A	A	A	G	A	A
S1_7608325	C	Y	C	C	Y	Y	Y	C	C	C	C	C	C	C	C	Y	C	Y	Y
S1_7608331	C	S	C	C	S	S	S	C	C	C	C	C	C	C	C	S	C	S	S
S1_7608339	C	Y	C	C	Y	Y	Y	C	C	C	C	C	C	C	C	Y	C	Y	Y
S1_7608741	C	Y	C	C	Y	Y	Y	C	C	C	C	C	C	C	C	Y	C	Y	Y
S1_7608971	G	C	G	G	C	C	C	G	G	C	G	G	G	G	G	S	G	C	G
S1_7609019	Y	C	C	T	C	C	C	C	T	C	T	C	T	C	T	Y	T	C	C
S1_7609142	C	C	C	C	C	C	C	C	C	C	C	C	C	C	C	C	C	C	C
S1_7611398	Y	C	T	C	C	C	Y	T	C	C	C	T	C	T	C	C	C	C	T
S1_7611803	S	G	C	G	G	G	G	C	G	G	G	C	G	C	G	G	G	G	C
S1_7611871	R	G	A	G	G	G	G	A	G	G	G	A	G	A	G	G	G	G	A
S1_7612641	A	A	A	A	A	A	A	A	A	A	A	A	A	A	A	A	A	A	A
S1_7612837	Y	C	T	C	C	C	C	T	C	C	C	T	C	T	C	C	C	C	T
S1_7612840	Y	C	T	C	C	C	C	T	C	C	C	T	C	T	C	C	C	C	T
S1_7612856	S	G	C	G	G	G	G	C	G	G	G	C	G	C	G	G	G	G	C
S1_7616364	M	A	C	A	A	A	A	C	A	A	A	C	A	C	A	A	A	A	C
S1_7616409	C	T	C	C	T	T	T	C	C	T	C	C	C	C	C	T	C	T	C
S1_7616696	Y	T	C	T	T	T	T	C	T	T	T	C	T	C	T	T	T	T	C
S1_7616702	S	G	C	G	G	G	G	C	G	G	G	C	G	C	G	G	G	G	C
S1_7617132	C	C	C	N	C	C	C	C	G	C	N	C	N	C	N	C	G	C	C
S1_7626320	T	T	T	N	T	T	T	T	N	T	N	T	N	T	N	T	N	T	T
S1_7626359	G	G	G	N	K	K	K	G	N	G	N	G	N	G	N	G	N	G	G
S1_7626364	G	G	G	N	G	G	K	G	N	G	N	G	N	G	N	G	N	G	G
S1_7626365	A	A	A	N	A	A	A	A	N	W	N	A	N	A	N	A	N	A	A
S1_7626367	G	G	G	N	G	G	G	G	N	G	N	G	N	G	N	G	N	G	G
S1_7631504	G	G	G	G	R	G	G	G	G	G	G	G	G	G	R	G	G	G	G
S1_7631506	G	G	G	G	S	G	G	G	G	G	G	G	G	G	S	G	G	G	G
S1_7631507	G	G	G	G	K	G	G	G	G	G	G	G	G	G	K	G	G	G	G
S1_7640712	Y	C	C	T	C	C	C	C	T	C	T	C	T	C	T	Y	C	C	C
S1_7651485	R	G	G	A	G	G	G	G	A	G	A	G	A	G	A	R	G	G	G
S1_7717913	C	T	C	T	T	T	T	C	T	T	T	C	N	C	T	T	T	T	N
S1_7730189	T	G	T	N	G	K	G	T	N	G	N	T	N	T	N	G	G	G	T
S1_7730190	A	C	A	N	C	M	C	A	N	C	N	A	N	A	N	C	C	C	A
S1_7730191	T	G	T	N	G	K	G	T	N	G	N	T	N	T	N	G	G	G	T
S1_7730192	G	C	G	N	C	S	C	G	N	C	N	G	N	G	N	C	C	C	G
S1_7738388	M	C	C	A	C	C	C	C	A	C	A	C	A	C	A	C	C	C	C
S1_7738611	T	C	T	T	C	Y	C	T	T	C	T	T	T	T	T	Y	Y	C	T
S1_7756689	T	C	T	T	C	C	C	T	T	C	T	T	T	T	T	C	C	C	T
S1_7773434	C	G	C	C	G	G	G	C	N	G	N	N	N	C	C	G	C	G	C
S1_7773927	R	G	A	A	G	G	G	A	G	G	A	A	A	A	A	G	A	G	A
S1_7776638	T	N	T	T	N	T	N	T	T	T	T	T	T	T	T	T	T	T	T
S1_7776648	T	N	T	T	N	T	N	T	T	T	T	T	T	T	T	T	T	T	T
S1_7776673	C	N	C	C	C	C	C	C	C	C	C	C	C	C	C	C	C	C	C
S1_7776840	A	A	A	A	A	A	A	A	A	A	A	A	A	A	A	A	A	N	A
S1_7778190	C	T	C	C	T	T	T	C	T	T	C	C	C	C	C	T	C	T	C
S1_7778227	C	A	C	C	A	A	A	C	A	A	C	C	C	C	C	A	C	A	C
S1_7795975	Y	C	T	T	C	C	C	T	C	C	T	T	T	T	T	C	T	C	T
S1_7802640	W	T	A	A	T	T	T	A	T	T	A	A	N	A	A	T	A	T	A
S1_7802641	Y	C	T	T	C	C	C	T	C	C	T	T	N	T	T	C	T	C	T
S1_7802648	T	T	T	T	T	T	T	T	T	T	T	T	N	T	T	T	T	T	T
S1_7807598	W	A	A	A	A	A	A	A	A	A	A	A	A	A	A	A	A	A	A
S1_7813355	W	A	T	T	A	A	A	T	A	A	T	T	T	T	T	A	T	A	T
S1_7813360	Y	T	C	C	T	T	T	C	T	T	C	C	C	C	C	T	C	T	C
S1_7813472	A	A	T	A	A	A	A	A	A	A	A	T	A	T	A	A	A	A	A
S1_7813604	C	T	C	C	N	T	T	C	T	T	C	C	C	C	C	T	C	T	N
S1_7814656	G	G	G	G	G	G	G	G	G	R	G	G	G	G	G	G	G	G	G
S1_7814703	T	C	C	C	C	C	C	T	C	C	N	C	C	C	C	C	C	C	T
S1_7815047	G	N	G	G	N	G	N	G	G	G	G	G	N	G	N	G	G	G	G
S1_7815638	C	C	C	M	C	C	C	C	C	N	C	C	C	C	C	C	C	N	C
S1_7815640	G	G	G	G	G	G	G	G	G	N	G	G	G	G	G	G	G	N	G
S1_7816257	S	G	G	G	G	G	G	C	G	G	G	G	G	G	G	G	G	G	C
S1_7816266	K	T	T	T	T	T	T	G	T	T	T	T	T	T	T	T	T	T	G
S1_7816287	M	C	C	C	C	C	C	A	C	C	C	C	C	C	C	C	C	C	A
S1_7817848	N	C	C	Y	C	C	C	C	C	C	C	C	C	C	Y	C	Y	C	T
S1_7817849	N	C	C	C	C	C	C	C	C	C	C	C	C	C	C	C	C	C	C
S1_7817867	N	A	A	A	A	A	A	A	A	A	A	A	A	A	A	A	A	A	A
S1_7817914	C	N	T	T	T	T	T	Y	T	T	T	T	T	T	T	T	T	T	C
S1_7817983	C	C	C	C	C	C	C	C	C	C	C	C	C	N	C	C	C	C	C
S1_7817987	G	G	G	G	G	G	G	G	G	G	G	G	G	N	K	G	K	G	G
S1_7817989	T	C	C	C	C	C	C	C	C	C	C	C	C	N	C	C	C	C	C
S1_7835781	N	C	C	C	C	C	N	C	C	C	C	C	C	C	C	C	C	C	T
S1_7835795	T	T	T	T	T	T	T	T	T	T	T	T	T	T	T	T	T	T	G
S1_7835797	T	T	T	T	T	T	T	T	T	T	T	T	T	T	T	T	T	T	G
S1_7835907	C	C	C	C	C	C	C	C	C	C	C	C	C	C	C	C	C	C	T
S1_7835999	G	G	G	G	G	G	G	G	G	G	G	N	G	N	G	G	G	G	C
S1_7848397	Y	C	T	C	C	C	C	T	C	C	C	T	C	T	N	C	C	C	T
S1_7848402	Y	C	T	C	C	C	C	T	C	C	C	T	C	T	N	C	C	C	T
S1_7848448	A	G	A	G	G	G	G	R	G	G	G	A	G	A	G	G	G	G	A
S1_7848985	W	A	T	A	A	A	A	T	A	A	A	T	W	T	A	A	W	A	T
S1_7859738	G	G	A	G	G	G	G	A	G	G	G	N	G	N	G	G	G	G	A
S1_7874772	G	G	G	G	G	G	G	G	G	N	G	G	N	G	G	G	G	G	G
S1_7874800	G	G	G	G	G	G	G	G	G	N	G	G	N	G	G	G	G	G	G
S1_7875384	Y	T	C	T	T	T	T	C	T	T	T	C	T	C	T	T	T	T	C
S1_7878622	N	A	N	A	A	A	A	A	A	A	A	A	A	N	A	A	A	A	A
S1_7883566	T	T	T	T	T	T	T	T	T	T	T	T	T	T	T	T	T	T	T
S1_7902582	A	A	N	A	A	A	W	A	A	N	A	A	N	A	A	A	A	A	A
S1_7928361	T	N	T	W	T	T	A	T	T	T	T	T	T	W	T	T	T	T	T
S1_7928390	G	G	G	G	G	G	G	G	G	G	R	G	R	G	G	G	G	G	G
S1_7928397	G	G	G	G	G	G	G	G	G	G	K	G	K	G	G	G	G	G	G
S1_7928697	G	G	G	G	G	G	G	G	G	G	G	G	G	G	G	G	G	G	G
S1_7928727	T	T	T	T	T	T	T	T	T	T	T	T	T	T	T	T	T	T	T
S1_7928730	C	C	C	C	C	C	C	C	C	C	C	C	C	C	C	C	C	C	C
S1_7928764	T	N	W	W	T	T	T	T	T	T	W	T	W	T	T	T	T	T	T
S1_7928769	C	N	M	M	C	C	C	C	C	C	M	C	M	C	C	C	C	C	C
S1_7928772	C	N	C	Y	C	C	C	C	Y	C	C	C	C	Y	C	C	C	C	C
S1_7945436	R	G	A	G	G	G	G	A	G	G	G	A	G	A	G	G	G	G	A
S1_7945448	R	G	A	G	G	G	G	A	G	G	G	A	G	A	G	G	G	G	A
S1_7949341	N	A	G	A	A	A	A	G	A	N	A	G	A	G	A	A	N	A	G
S1_7951647	G	C	G	C	C	C	C	G	C	C	N	N	C	G	C	C	C	C	N
S1_7953225	C	G	C	G	G	G	G	C	G	G	G	C	G	C	G	G	G	G	C
S1_7953228	C	A	C	A	A	A	A	C	A	A	A	C	A	C	A	A	A	A	C
S1_7953253	A	G	A	G	G	G	G	A	G	G	G	A	G	A	G	G	G	G	A
S1_7957370	A	A	A	A	A	A	A	A	A	A	A	A	A	A	A	A	A	A	N
S1_7973830	A	T	A	T	T	T	T	N	A	A	N	A	T	A	T	T	T	T	A
S1_7984354	S	G	C	G	G	G	G	C	G	G	G	C	G	C	G	G	G	G	C
S1_7989130	R	A	G	A	A	A	A	G	A	A	A	G	A	G	A	A	A	A	G
S1_7989187	G	G	G	G	G	G	G	G	G	G	G	G	G	G	G	G	G	G	G
S1_7989776	A	C	A	C	C	C	C	A	A	A	C	A	C	A	C	C	C	C	A
S1_7989785	A	A	A	A	A	A	A	A	A	A	A	A	A	A	A	A	A	A	A
S1_7990266	N	A	A	A	A	A	A	A	G	N	A	A	A	A	N	A	A	A	A
S1_7990325	T	C	T	C	C	C	C	T	T	T	C	T	C	T	C	C	C	C	T
S1_7990570	T	C	T	T	C	C	C	T	C	N	N	T	T	T	T	C	T	C	T
S1_7991212	R	A	G	A	A	A	A	G	A	A	A	G	A	G	A	A	A	A	G
S1_7991216	A	A	A	C	A	A	A	A	A	A	C	A	C	A	C	A	C	A	A
S1_7991221	G	G	G	A	G	G	G	G	G	G	A	G	A	G	A	G	A	G	G
S1_7991235	A	A	A	G	A	A	A	A	A	A	G	A	G	A	G	A	G	A	A
S1_7992761	C	T	C	C	T	T	Y	C	C	C	C	C	C	C	C	T	C	T	C
S1_7992924	G	G	G	R	G	G	G	G	G	G	G	G	G	G	G	G	G	G	G
S1_7993102	T	T	T	T	G	T	T	T	T	T	N	T	N	N	T	T	N	T	T
S1_7993112	T	T	T	T	T	T	T	T	T	T	N	T	N	N	T	T	N	T	T
S1_7993115	T	T	T	T	T	T	T	T	T	T	N	T	N	N	T	T	N	T	T
S1_8009427	G	G	G	G	G	G	G	G	G	G	G	G	G	G	G	G	G	G	C
S1_8014483	G	G	A	G	G	R	G	A	G	N	G	A	G	A	G	G	G	G	G
S1_8026152	K	T	T	T	T	T	T	K	K	K	T	T	K	T	T	T	T	T	T
S1_8027527	G	G	G	G	G	G	G	G	G	A	G	G	G	G	G	G	G	G	G
S1_8027556	Y	T	C	T	T	T	T	C	T	T	T	C	T	C	T	T	T	T	T
S1_8043402	R	A	G	A	A	A	R	G	A	G	A	G	A	G	A	A	R	A	R
S1_8048774	G	G	T	G	G	N	G	T	G	T	N	T	G	T	N	G	G	G	G
S1_8057946	R	A	G	A	A	R	A	G	A	G	A	G	A	G	A	A	A	A	A
S1_8070167	C	C	C	C	C	C	C	C	C	C	C	C	C	C	C	C	M	C	C
S1_8070189	T	T	T	T	T	T	T	T	T	T	T	T	T	T	T	T	Y	T	T
S1_8070195	A	A	A	A	A	A	A	A	A	A	A	A	A	A	A	A	R	A	A
S1_8070205	T	T	T	T	T	T	T	T	T	T	T	T	T	T	T	T	Y	T	T
S1_8070231	C	C	C	C	C	C	C	N	C	C	C	C	C	C	C	C	C	C	C
S1_8070258	Y	C	T	C	C	C	C	N	C	T	C	T	C	T	C	C	C	C	C
S1_8070340	C	C	C	C	C	C	C	C	C	C	C	C	C	C	C	C	M	C	C
S1_8070638	R	A	G	A	A	A	A	G	A	G	A	G	A	G	A	A	A	A	A
S1_8081302	C	Y	C	C	Y	Y	Y	C	C	C	Y	C	Y	C	C	Y	Y	Y	Y
S1_8081314	N	T	T	T	T	K	T	T	T	T	T	T	T	T	T	T	T	T	T
S1_8081317	N	R	A	R	R	R	R	A	R	G	R	G	G	G	A	R	R	R	R
S1_8081337	N	C	C	C	C	C	C	C	C	T	C	T	C	T	C	C	C	C	C
S1_8081376	A	A	N	A	A	A	A	A	A	A	A	R	A	A	A	A	A	A	A
S1_8081384	C	C	N	C	C	C	C	C	C	C	C	Y	C	C	C	C	C	C	C
S1_8081399	C	C	N	C	C	C	C	C	C	C	C	S	C	C	C	C	C	C	C
S1_8081415	C	C	N	C	C	C	C	C	C	C	C	Y	C	C	C	C	C	C	C
S1_8081464	Y	Y	C	C	C	C	C	Y	C	C	C	C	C	C	C	C	C	C	C
S1_8082591	G	G	G	G	G	G	G	G	G	G	G	G	G	G	G	G	G	G	G
S1_8082610	A	M	M	M	M	M	M	M	M	M	M	M	M	C	C	M	M	M	M
S1_8082739	G	S	G	N	S	S	S	N	S	G	C	N	C	N	C	S	S	S	S
S1_8082766	G	R	G	N	R	R	R	N	R	G	A	N	A	N	A	R	R	R	R
S1_8091284	G	N	A	G	G	G	G	A	G	N	G	A	G	A	G	G	N	G	G
S1_8091291	C	N	A	C	C	C	C	A	C	N	C	A	C	A	C	C	N	C	C
S1_8101445	G	G	G	G	G	G	G	G	G	G	G	G	G	G	G	G	G	G	G
S1_8109963	T	T	T	T	T	T	T	T	T	T	T	T	T	N	K	T	T	T	T
S1_8109965	T	T	T	K	T	T	T	K	T	T	T	T	T	N	T	T	T	T	T
S1_8113880	S	G	N	N	G	G	G	N	G	G	G	C	N	C	G	G	G	G	N
S1_8114013	N	A	N	A	A	A	A	A	A	A	N	A	A	A	A	A	A	A	A
S1_8114021	N	A	N	A	A	A	A	A	A	A	N	A	A	A	A	A	A	A	A
S1_8114024	N	A	N	A	A	A	A	A	A	A	N	M	A	A	A	A	A	A	A
S1_8114032	N	A	N	A	A	A	M	A	A	A	N	A	C	A	A	A	A	M	A
S1_8114038	N	A	N	A	A	A	A	A	M	A	N	M	C	A	A	A	A	A	A
S1_8114050	N	A	N	A	A	A	A	A	A	A	N	M	A	A	A	M	A	A	A
S1_8114051	N	A	N	A	A	A	A	A	A	A	N	A	A	A	A	A	A	A	A
S1_8114066	N	T	N	T	T	T	T	T	T	A	N	T	T	T	T	T	T	T	T
S1_8119719	C	C	C	C	C	C	C	C	C	C	C	C	C	C	C	C	C	C	C
S1_8119720	C	C	C	C	C	C	C	C	C	C	C	C	C	C	C	C	C	C	C
S1_8122894	G	G	G	G	G	G	G	G	G	G	G	G	G	G	G	G	G	G	G
S1_8122972	C	G	N	G	G	G	G	C	G	G	G	C	G	C	G	G	G	G	G
S1_8123002	C	C	C	C	C	C	C	C	C	C	C	M	C	C	C	C	C	C	C
S1_8123006	A	G	A	G	G	G	G	A	G	G	G	A	G	A	G	G	G	G	G
S1_8123564	A	A	A	A	A	A	A	A	A	A	A	A	A	A	A	A	A	A	A
S1_8130394	C	C	C	C	C	C	C	C	C	C	C	C	C	C	N	C	C	C	C
S1_8135603	C	C	C	C	C	C	C	C	C	C	C	C	C	C	N	Y	C	C	C
S1_8163026	G	G	G	G	G	G	G	G	G	G	G	G	G	G	G	G	G	G	G
S1_8163051	C	C	C	C	C	C	C	C	C	C	C	C	C	C	C	C	C	C	C
S1_8172133	C	C	C	C	C	C	C	C	C	C	C	C	C	C	C	C	C	C	C
S1_8172487	Y	T	C	T	T	T	T	C	T	T	N	C	T	C	T	T	T	T	T
S1_8173524	C	T	N	T	T	T	Y	C	N	T	T	C	T	C	T	T	T	T	T
S1_8183170	G	G	G	G	G	G	G	G	G	G	G	G	G	G	G	G	G	G	A
S1_8191751	G	G	G	G	G	G	G	G	G	G	G	G	G	G	G	G	G	G	G
S1_8193490	A	A	A	A	A	A	A	A	A	A	A	A	M	A	A	A	A	A	A
S1_8216603	T	T	T	T	N	T	T	T	T	T	T	T	T	T	N	T	T	T	T
S1_8257740	T	T	N	T	T	T	T	N	T	T	N	T	T	T	T	T	T	T	N
S1_8274294	A	A	A	M	A	A	A	N	A	A	M	N	A	A	C	A	A	A	N
S1_8323639	T	T	T	T	T	T	T	T	T	T	T	T	T	T	T	T	T	T	T
S1_8323686	T	T	T	T	T	T	T	T	T	T	T	T	T	T	T	T	T	T	T
S1_8327570	A	N	A	N	A	A	A	A	A	A	A	A	A	A	N	A	A	A	A
S1_8339826	C	C	C	N	C	C	C	C	N	C	C	C	C	C	N	C	N	C	C
S1_8355846	Y	C	C	T	C	C	C	C	T	C	C	C	C	C	T	C	T	C	T
S1_8362239	A	A	A	A	A	A	A	A	A	A	A	A	N	A	A	A	A	A	A
S1_8362379	G	G	G	G	G	G	G	G	G	G	N	G	G	N	G	G	G	G	G
S1_8362381	T	G	T	T	G	G	G	T	T	T	N	T	T	N	T	G	T	G	T
S1_8370059	A	A	A	A	N	A	A	A	A	A	A	A	A	A	A	A	A	A	A
S1_8371341	S	G	C	G	G	G	G	C	G	N	C	N	C	C	G	G	G	N	N
S1_8371365	C	C	C	C	M	N	C	C	C	C	C	C	C	C	C	C	C	C	N
S1_8371368	G	G	G	G	G	N	G	G	G	G	G	G	G	G	G	G	G	G	N
S1_8381149	Y	C	C	T	C	C	C	C	T	C	C	C	C	C	T	Y	T	C	T
S1_8396837	C	C	C	C	C	C	C	C	C	C	N	C	N	C	N	M	C	N	C
S1_8396838	C	C	C	C	C	C	C	C	C	C	N	C	N	C	N	S	C	N	C
S1_8397209	N	A	A	C	A	A	A	A	C	A	A	A	A	A	C	A	C	A	C
S1_8398126	R	G	G	A	G	G	G	G	A	G	G	G	G	G	A	G	A	G	A
S1_8399149	T	T	T	T	T	T	T	T	T	T	T	T	T	T	T	T	T	T	T
S1_8399156	G	G	G	G	G	G	G	G	G	G	N	G	G	G	G	R	G	G	G
S1_8399161	T	T	T	T	T	T	T	T	T	T	T	T	T	T	T	T	T	T	T
S1_8399162	G	G	G	G	G	G	G	G	G	G	G	G	G	G	G	G	G	G	G
S1_8399164	G	R	G	G	G	G	G	G	G	G	G	R	G	G	G	G	G	G	G
S1_8425450	T	T	N	T	T	T	T	T	T	T	K	T	T	T	T	T	N	T	T
S1_8429405	T	T	T	C	T	T	N	T	T	T	T	T	T	T	T	T	C	T	T
S1_8433544	C	C	C	C	C	C	C	C	C	C	C	C	C	C	C	C	C	C	C
S1_8433616	C	C	C	C	C	C	C	C	C	C	C	C	C	C	C	C	C	C	C
S1_8433625	T	T	T	T	T	T	T	T	T	T	T	T	T	T	T	T	T	T	T
S1_8433708	C	C	C	C	C	C	C	C	C	C	C	C	C	C	C	C	C	C	C
S1_8433842	C	C	C	C	C	C	C	C	C	C	C	C	C	C	C	C	C	C	C
S1_8433875	G	G	G	G	G	G	G	G	G	G	G	G	G	G	G	G	G	G	G
S1_8433996	T	T	T	A	T	T	T	N	T	N	T	T	T	T	N	T	A	T	T
S1_8434000	K	G	G	G	G	K	G	N	G	N	G	G	N	G	N	G	G	G	G
S1_8434002	G	G	G	G	R	G	G	N	G	N	N	G	G	G	N	G	G	G	G
S1_8434003	G	G	G	G	G	G	G	N	G	N	G	G	G	G	N	G	G	G	G
S1_8434721	T	T	T	T	T	T	K	T	T	T	N	T	T	T	T	T	T	T	T
S1_8434746	T	T	K	K	T	T	T	T	T	K	N	K	T	T	T	T	T	K	K
S1_8434749	T	T	K	T	T	T	T	K	T	T	N	T	T	T	T	T	T	T	T
S1_8434750	T	T	K	K	T	T	T	T	T	T	N	T	T	K	T	T	K	T	T
S1_8434752	T	T	T	T	T	T	T	T	T	T	N	T	T	K	T	T	T	T	T
S1_8434753	T	T	T	T	T	T	T	T	T	T	N	T	T	T	T	T	T	T	T
S1_8434758	T	T	T	T	T	T	T	T	T	T	N	T	T	T	T	T	T	T	T
S1_8434759	T	T	T	T	T	T	T	T	T	T	N	T	T	T	T	T	T	T	T
S1_8454062	G	G	G	A	G	G	G	G	G	G	G	G	G	G	G	G	A	G	G
S1_8487305	A	A	A	G	A	A	A	A	A	A	A	A	A	A	A	A	G	A	A
S1_8487336	T	T	T	T	T	T	T	T	T	T	T	T	K	T	T	T	T	T	T
S1_8494658	A	A	A	C	A	A	A	A	A	A	A	A	A	A	A	A	C	A	A
S1_8494662	G	G	G	C	G	G	G	G	G	G	G	G	G	G	G	G	C	G	G
S1_8494665	G	G	G	T	G	G	G	G	G	G	G	G	G	G	G	G	T	G	G
S1_8494668	G	G	G	C	G	G	G	G	G	G	G	G	G	G	G	G	C	G	G
S1_8494771	M	A	A	A	A	A	A	A	A	A	A	A	A	A	A	A	A	A	A
S1_8495908	G	G	G	A	G	G	G	G	G	G	G	G	G	G	G	G	A	G	G
S1_8495920	G	G	G	T	G	G	G	G	G	G	G	G	G	G	G	G	T	G	G
S1_8496902	A	A	A	A	A	A	A	A	A	A	A	A	A	A	A	A	A	A	A
S1_8529391	Y	C	C	C	C	C	C	C	T	C	C	C	C	C	T	Y	C	C	C
S1_8560035	T	T	T	T	T	T	T	T	T	T	T	T	T	T	T	T	T	T	T
S1_8560472	R	G	A	G	G	G	R	R	G	A	R	A	G	A	G	G	A	G	G
S1_8563973	R	G	N	A	G	G	G	G	A	G	A	G	N	G	A	G	G	G	G
S1_8571404	A	N	A	A	C	C	C	A	N	N	A	A	N	A	A	C	A	C	C
S1_8603704	G	G	G	G	G	G	G	G	G	N	G	G	G	G	G	G	G	G	G
S1_8603800	R	G	G	A	G	G	G	G	A	G	A	G	A	G	A	R	G	G	N
S1_8608402	R	G	A	G	G	G	G	A	G	A	G	A	G	A	N	G	A	G	N
S1_8615205	C	A	C	C	A	A	A	C	C	C	C	C	C	C	C	M	C	A	A
S1_8619501	C	C	C	T	C	C	C	C	C	C	T	C	T	C	C	C	C	C	C
S1_8619685	G	G	G	G	G	G	G	G	G	G	G	G	G	G	A	G	G	G	G
S1_8673118	G	A	G	G	A	A	A	G	G	G	G	G	G	G	G	A	G	A	A
S1_8718641	G	G	G	N	G	G	G	G	G	G	N	G	G	G	G	G	G	G	G
S1_8718658	G	G	G	N	G	G	G	G	G	G	N	G	G	G	G	G	G	G	G
S1_8718661	G	K	G	T	T	T	K	G	G	G	T	G	T	G	T	K	G	T	T
S1_8719073	C	C	C	G	C	C	C	C	C	C	G	C	G	C	C	C	C	C	C
S1_8719306	G	G	G	G	R	A	R	G	G	G	G	G	G	G	G	A	G	R	R
S1_8719314	G	G	G	G	R	A	R	G	G	G	G	G	G	G	G	A	G	R	R
S1_8726496	G	A	G	G	A	A	A	G	N	G	G	G	G	G	G	A	G	A	A
S1_8728955	A	G	A	A	G	G	G	A	A	A	N	N	N	A	A	R	A	G	G
S1_8731664	G	T	G	G	T	T	T	G	G	G	G	G	G	N	T	T	G	T	T
S1_8734010	A	G	A	A	G	G	G	A	A	A	A	A	A	A	G	G	A	G	G
S1_8734080	C	T	C	C	T	T	T	C	C	C	C	C	C	C	N	T	C	T	T
S1_8734776	G	C	G	C	G	C	G	G	G	G	C	G	C	G	C	S	G	C	C
S1_8771259	G	G	G	A	G	G	G	G	G	G	G	G	G	G	G	G	G	G	G
S1_8771362	A	A	A	G	A	A	A	A	A	A	A	A	A	A	A	A	A	A	A
S1_8771398	G	C	G	G	G	C	G	G	G	G	G	G	G	G	G	C	G	C	C
S1_8774579	T	C	T	C	T	C	T	T	T	N	T	T	T	N	N	C	T	C	C
S1_8805648	T	A	T	T	N	A	T	T	T	T	T	T	T	T	T	A	T	A	T
S1_8805675	T	T	N	T	T	T	T	T	T	N	T	T	T	T	C	T	T	T	T
S1_8805762	G	G	G	G	G	G	G	G	C	G	G	G	N	N	G	G	G	G	G
S1_8805806	A	N	A	G	A	G	N	A	A	A	N	A	A	A	A	R	A	G	N
S1_8807978	G	G	G	T	G	G	G	G	G	N	G	G	G	G	G	G	G	G	G
S1_8808067	T	T	T	N	T	T	T	T	T	T	T	T	T	T	N	T	T	T	T
S1_8808095	A	A	A	G	A	A	A	A	A	A	A	A	A	A	A	A	A	A	A
S1_8808453	A	N	A	N	A	A	A	A	N	A	A	A	A	A	N	A	A	A	A
S1_8808520	C	C	C	G	C	C	C	C	C	C	C	N	N	C	C	C	C	C	N
S1_8808521	T	T	T	C	T	T	T	T	T	T	T	N	N	T	T	T	T	T	N
S1_8808597	G	N	G	T	G	G	G	G	G	G	G	N	G	G	G	G	G	G	G
S1_8811015	C	G	C	G	C	G	C	C	C	C	C	C	C	C	C	G	C	G	G
S1_8814197	C	C	C	G	C	C	C	C	C	C	C	C	C	C	C	C	C	C	C
S1_8829917	T	T	T	T	T	T	T	N	T	T	T	T	T	T	T	T	T	W	N
S1_8838538	A	G	A	A	A	G	A	A	A	A	A	A	A	A	A	R	A	G	G
S1_8838560	T	T	T	T	T	T	T	T	T	T	T	T	N	T	T	T	T	T	T
S1_8838562	T	T	T	T	T	T	T	T	T	T	T	T	N	T	T	T	T	T	T
S1_8838563	T	T	K	T	T	T	T	T	T	T	K	T	N	T	T	T	T	T	T
S1_8842859	R	R	R	G	R	R	G	R	G	G	G	G	G	G	G	R	G	R	R
S1_8843195	G	T	K	T	K	K	N	T	T	T	T	T	T	T	T	K	T	K	T
S1_8846051	T	T	T	T	T	T	T	T	T	T	N	T	T	T	T	T	T	T	T
S1_8858980	A	A	A	A	A	A	A	R	A	A	A	A	A	A	A	A	A	A	A
S1_8868893	G	A	G	G	G	A	G	G	G	G	G	G	G	G	G	A	G	A	A
S1_8884451	T	G	T	G	T	G	T	T	T	T	N	T	N	T	G	G	T	G	G
S1_8888952	C	T	C	T	C	T	C	C	C	C	T	C	T	C	T	Y	C	T	T
S1_8898457	C	T	C	C	C	T	C	C	T	C	C	C	N	C	T	T	C	T	T
S1_8905268	W	T	A	A	A	T	A	A	T	A	A	A	A	A	T	T	A	T	T
S1_8907049	C	T	C	C	C	T	C	C	T	C	C	C	C	C	T	T	C	T	T
S1_8911982	A	A	A	A	A	A	A	N	A	A	N	A	N	A	A	A	A	A	A
S1_8920318	A	C	A	A	A	C	A	A	C	A	C	A	C	A	N	C	A	C	C
S1_8938051	G	C	G	G	G	C	G	G	C	G	C	G	C	G	C	C	G	C	C
S1_8951187	T	T	T	T	Y	T	T	T	T	T	T	T	T	T	T	T	T	T	T
S1_8962959	T	G	T	T	N	G	T	T	G	T	G	T	G	T	G	G	T	G	G
S1_8962960	A	G	A	A	N	G	A	A	G	A	G	A	G	A	G	G	A	G	G
S1_8962961	T	G	T	T	N	G	T	T	G	T	G	T	G	T	G	G	T	G	G
S1_8962962	A	G	A	A	N	G	A	A	G	A	G	A	G	A	G	G	A	G	G
S1_8962963	G	C	G	G	N	C	G	G	C	G	C	G	C	G	C	C	G	C	C
S1_8970461	R	G	A	A	A	G	A	A	G	A	G	A	G	A	G	G	A	G	G
S1_8970571	T	Y	T	Y	Y	Y	Y	T	T	T	T	T	T	T	T	Y	T	Y	Y
S1_8970590	C	C	C	C	C	C	C	C	C	C	T	C	T	C	C	C	C	C	C
S1_8970599	G	R	G	R	R	R	R	G	G	G	G	G	G	G	G	R	G	R	R
S1_8970623	A	R	A	R	R	R	R	A	A	A	A	A	A	A	A	R	A	R	R
S1_8973956	M	A	C	C	C	A	C	C	A	C	A	C	A	C	A	A	C	A	A
S1_8974111	A	N	A	A	A	A	A	A	A	A	G	A	G	A	A	A	A	N	A
S1_8974356	R	A	G	G	G	R	G	G	A	G	G	G	G	G	A	A	G	A	A
S1_8974466	T	T	G	G	G	T	G	G	T	G	T	G	T	G	N	T	G	T	T
S1_8979914	C	G	C	C	C	G	C	C	G	C	N	C	G	C	N	G	C	N	G
S1_8979952	G	A	G	G	G	A	G	G	A	G	N	G	A	G	N	A	G	N	A
S1_8980127	C	T	C	C	C	T	C	C	T	C	T	C	T	C	N	T	C	N	N
S1_8980148	T	C	T	T	T	C	T	T	C	T	C	T	C	T	N	C	T	N	N
S1_8980160	T	C	T	T	T	C	T	T	C	T	C	T	C	T	N	C	T	N	N
S1_8980167	T	C	T	T	T	C	T	T	C	T	T	T	T	T	N	C	T	N	N
S1_8980425	A	A	A	A	A	A	A	A	M	A	A	A	A	A	A	A	A	A	A
S1_8987949	A	A	A	A	A	A	A	A	A	A	C	A	C	A	A	A	A	A	A
S1_8987999	G	G	G	G	G	G	G	G	G	G	C	G	C	G	G	G	G	G	G
S1_8991267	T	N	T	T	T	T	T	T	T	T	N	T	G	N	T	T	T	T	T
S1_8991335	C	N	C	C	C	C	C	C	C	C	N	C	T	C	C	C	C	C	N
S1_8992164	A	A	A	A	A	A	A	A	A	N	A	A	A	A	A	A	A	A	A
S1_9002799	G	G	G	G	G	G	G	G	G	G	N	G	T	G	G	G	G	G	G
S1_9011670	C	G	C	C	C	G	C	N	G	C	C	C	C	C	G	G	C	G	C
S1_9028746	M	A	A	A	A	A	A	A	A	A	A	A	A	A	A	A	A	A	A
S1_9052226	N	G	G	G	G	G	N	A	G	N	N	G	G	N	G	G	G	G	G
S1_9052578	Y	C	T	T	T	C	T	T	C	C	T	T	T	T	T	C	T	C	T
S1_9052617	K	T	G	G	G	T	G	G	T	T	G	G	G	G	G	T	G	T	G
S1_9052653	T	C	T	T	T	C	T	T	C	C	T	T	T	T	T	C	T	C	T
S1_9052690	R	G	A	A	A	G	A	A	G	G	A	A	A	A	A	G	A	G	A
S1_9052710	W	A	T	T	T	A	T	T	A	A	T	T	T	T	T	A	T	A	T
S1_9067257	T	T	T	T	T	N	T	T	T	T	T	N	T	T	T	T	T	T	T
S1_9067282	T	T	T	T	T	N	T	T	T	T	T	N	T	T	T	T	T	T	T
S1_9083976	T	T	K	T	T	T	T	T	T	K	K	T	K	K	T	T	T	T	K
S1_9083977	T	T	T	K	T	T	T	K	T	T	T	T	K	K	T	T	K	T	T
S1_9083981	T	K	T	K	T	T	K	T	T	T	K	T	K	T	T	K	K	T	K
S1_9117463	T	T	T	T	T	T	T	N	T	T	T	T	T	T	T	T	T	T	T
S1_9131661	T	T	T	T	T	T	T	T	T	T	C	T	C	T	T	T	T	T	T
[truncated: 77,729 more rows]
