# Supplementary material for: Mating Design and Genetic Structure of a Multi-Parent Advanced Generation Intercross (MAGIC) Population of Sorghum (Sorghum bicolor (L.) Moench)
Source: G3 (Bethesda). 2017 Nov 17;8(1):331–41. doi: 10.1534/g3.117.300248 (PMC5765360; doi:10.1534/g3.117.300248)
Supplement: Supplementary file 5 [file 331FileS5.txt]

MAGIC_lines	PHT_YR_2013	PHT_YR_2014	PHT_MEAN
2003_PP34FG_S7_103	112.5	110	111.25
2003_PP34FG_S7_105	172.5	170	171.25
2003_PP34FG_S7_107	163	165	164
2003_PP34FG_S7_11	210	122.5	166.25
2003_PP34FG_S7_111	195	195	195
2003_PP34FG_S7_120	182.5	172.5	177.5
2003_PP34FG_S7_122	182.5	195	188.75
2003_PP34FG_S7_124	210	232.5	221.25
2003_PP34FG_S7_126	205	220	212.5
2003_PP34FG_S7_140	195	179.5	187.25
2003_PP34FG_S7_143	170	167.5	168.75
2003_PP34FG_S7_144	192.5	187.5	190
2003_PP34FG_S7_148	167.5	157.5	162.5
2003_PP34FG_S7_153	200	207.5	203.75
2003_PP34FG_S7_155	175	175	175
2003_PP34FG_S7_158	200	212.5	206.25
2003_PP34FG_S7_164	192.5	175	183.75
2003_PP34FG_S7_165	172.5	190	181.25
2003_PP34FG_S7_169	167.5	175	171.25
2003_PP34FG_S7_170	180	202.5	191.25
2003_PP34FG_S7_171	172.5	170	171.25
2003_PP34FG_S7_177	197.5	210	203.75
2003_PP34FG_S7_178	207.5	210	208.75
2003_PP34FG_S7_181	180	185	182.5
2003_PP34FG_S7_184	170	162.5	166.25
2003_PP34FG_S7_190	180	170	175
2003_PP34FG_S7_192	162.5	212.5	187.5
2003_PP34FG_S7_198	210	225	217.5
2003_PP34FG_S7_20	185	207.5	196.25
2003_PP34FG_S7_21	132.5	145	138.75
2003_PP34FG_S7_210	197.5	222.5	210
2003_PP34FG_S7_220	210	242.5	226.25
2003_PP34FG_S7_224	200	215	207.5
2003_PP34FG_S7_228	177.5	215	196.25
2003_PP34FG_S7_230	197.5	200	198.75
2003_PP34FG_S7_234	190	180	185
2003_PP34FG_S7_235	185	197.5	191.25
2003_PP34FG_S7_236	195	190	192.5
2003_PP34FG_S7_237	182.5	210	196.25
2003_PP34FG_S7_240	150	147.5	148.75
2003_PP34FG_S7_243	175	185	180
2003_PP34FG_S7_251	165	165	165
2003_PP34FG_S7_253	152.5	132.5	142.5
2003_PP34FG_S7_254	165	175	170
2003_PP34FG_S7_257	150	160	155
2003_PP34FG_S7_259	192.5	210	201.25
2003_PP34FG_S7_270	185	177.5	181.25
2003_PP34FG_S7_271	192.5	192.5	192.5
2003_PP34FG_S7_275	192.5	207.5	200
2003_PP34FG_S7_278	160	170	165
2003_PP34FG_S7_279	192.5	202.5	197.5
2003_PP34FG_S7_28	185	150	167.5
2003_PP34FG_S7_281	157.5	190	173.75
2003_PP34FG_S7_283	175	207.5	191.25
2003_PP34FG_S7_290	187.5	202.5	195
2003_PP34FG_S7_297	190	200	195
2003_PP34FG_S7_30	190	210	200
2003_PP34FG_S7_300	172.5	160	166.25
2003_PP34FG_S7_306	197.5	220	208.75
2003_PP34FG_S7_308	177.5	177.5	177.5
2003_PP34FG_S7_319	195	220	207.5
2003_PP34FG_S7_321	157.5	160	158.75
2003_PP34FG_S7_323	196.5	205	200.75
2003_PP34FG_S7_329	205	192.5	198.75
2003_PP34FG_S7_331	195	217.5	206.25
2003_PP34FG_S7_337	165	170	167.5
2003_PP34FG_S7_339	170	155	162.5
2003_PP34FG_S7_341	192.5	187.5	190
2003_PP34FG_S7_360	157.5	152.5	155
2003_PP34FG_S7_364	180	177.5	178.75
2003_PP34FG_S7_367	220	220	220
2003_PP34FG_S7_371	210	225	217.5
2003_PP34FG_S7_379	205	235	220
2003_PP34FG_S7_380	180	165	172.5
2003_PP34FG_S7_383	187.5	190	188.75
2003_PP34FG_S7_385	210	217.5	213.75
2003_PP34FG_S7_39	182.5	175	178.75
2003_PP34FG_S7_390	165	170	167.5
2003_PP34FG_S7_391	210	220	215
2003_PP34FG_S7_397	157.5	145	151.25
2003_PP34FG_S7_398	185	187.5	186.25
2003_PP34FG_S7_403	162.5	180	171.25
2003_PP34FG_S7_412	200	212.5	206.25
2003_PP34FG_S7_415	187.5	205	196.25
2003_PP34FG_S7_417	200	230	215
2003_PP34FG_S7_421	190	210	200
2003_PP34FG_S7_426	185	152.5	168.75
2003_PP34FG_S7_429	150	137.5	143.75
2003_PP34FG_S7_434	165	182.5	173.75
2003_PP34FG_S7_439	210	187.5	198.75
2003_PP34FG_S7_44	177.5	175	176.25
2003_PP34FG_S7_440	185	182.5	183.75
2003_PP34FG_S7_445	172.5	175	173.75
2003_PP34FG_S7_450	197.5	230	213.75
2003_PP34FG_S7_451	205	207.5	206.25
2003_PP34FG_S7_463	177.5	172.5	175
2003_PP34FG_S7_467	162.5	125	143.75
2003_PP34FG_S7_470	195	185	190
2003_PP34FG_S7_474	177.5	197.5	187.5
2003_PP34FG_S7_479	205	215	210
2003_PP34FG_S7_484	145	145	145
2003_PP34FG_S7_489	190	170	180
2003_PP34FG_S7_491	172.5	167.5	170
2003_PP34FG_S7_493	185	157.5	171.25
2003_PP34FG_S7_495	160	172.5	166.25
2003_PP34FG_S7_499	152.5	185	168.75
2003_PP34FG_S7_504	185	185	185
2003_PP34FG_S7_507	187.5	197.5	192.5
2003_PP34FG_S7_515	160	180	170
2003_PP34FG_S7_517	215	225	220
2003_PP34FG_S7_519	202.5	215	208.75
2003_PP34FG_S7_521	155	162.5	158.75
2003_PP34FG_S7_528	187.5	210	198.75
2003_PP34FG_S7_529	180	187.5	183.75
2003_PP34FG_S7_53	177.5	185	181.25
2003_PP34FG_S7_542	202.5	212.5	207.5
2003_PP34FG_S7_545	180	185	182.5
2003_PP34FG_S7_551	190	210	200
2003_PP34FG_S7_553	200	227.5	213.75
2003_PP34FG_S7_563	191.5	172.5	182
2003_PP34FG_S7_564	157.5	180	168.75
2003_PP34FG_S7_578	140	147.5	143.75
2003_PP34FG_S7_589	147.5	132.5	140
2003_PP34FG_S7_594	187.5	210	198.75
2003_PP34FG_S7_595	175	170	172.5
2003_PP34FG_S7_599	142.5	152.5	147.5
2003_PP34FG_S7_601	210	220	215
2003_PP34FG_S7_602	167.5	170	168.75
2003_PP34FG_S7_617	180	172.5	176.25
2003_PP34FG_S7_620	165	180	172.5
2003_PP34FG_S7_622	177.5	187.5	182.5
2003_PP34FG_S7_627	172.5	185	178.75
2003_PP34FG_S7_63	142.5	157.5	150
2003_PP34FG_S7_64	200	215	207.5
2003_PP34FG_S7_641	182.5	225	203.75
2003_PP34FG_S7_642	180	175	177.5
2003_PP34FG_S7_645	157.5	165	161.25
2003_PP34FG_S7_646	165	140	152.5
2003_PP34FG_S7_648	197.5	212.5	205
2003_PP34FG_S7_652	147.5	150	148.75
2003_PP34FG_S7_661	205	202.5	203.75
2003_PP34FG_S7_669	190	187.5	188.75
2003_PP34FG_S7_675	165	162.5	163.75
2003_PP34FG_S7_676	210	222.5	216.25
2003_PP34FG_S7_681	185	175	180
2003_PP34FG_S7_6C	167.5	155	161.25
2003_PP34FG_S7_72	170	152.5	161.25
2003_PP34FG_S7_738	175	170	172.5
2003_PP34FG_S7_745	160	147.5	153.75
2003_PP34FG_S7_750	172.5	185	178.75
2003_PP34FG_S7_764	170	152.5	161.25
2003_PP34FG_S7_765	185	217.5	201.25
2003_PP34FG_S7_770	220	220	220
2003_PP34FG_S7_772	193	195	194
2003_PP34FG_S7_775	217.5	250	233.75
2003_PP34FG_S7_786	162.5	172.5	167.5
2003_PP34FG_S7_791	195	205	200
2003_PP34FG_S7_805	182.5	177.5	180
2003_PP34FG_S7_806	155	147.5	151.25
2003_PP34FG_S7_81	140	140	140
2003_PP34FG_S7_815	185	182.5	183.75
2003_PP34FG_S7_816	177.5	180	178.75
2003_PP34FG_S7_823	180	172.5	176.25
2003_PP34FG_S7_838	210	197.5	203.75
2003_PP34FG_S7_845	170	175	172.5
2003_PP34FG_S7_847	145	137.5	141.25
2003_PP34FG_S7_862	177.5	197.5	187.5
2003_PP34FG_S7_866	230	240	235
2003_PP34FG_S7_870	200	180	190
2003_PP34FG_S7_871	215	195	205
2003_PP34FG_S7_875	165	192.5	178.75
2003_PP34FG_S7_879	170	180	175
2003_PP34FG_S7_887	165	165	165
2003_PP34FG_S7_889	200	215	207.5
2003_PP34FG_S7_8C	195	210	202.5
2003_PP34FG_S7_91	177.5	177.5	177.5
2003_PP34FG_S7_916	180	202.5	191.25
2003_PP34FG_S7_923	182.5	180	181.25
2003_PP34FG_S7_926	177.5	190	183.75
2003_PP34FG_S7_93	200	220	210
2003_PP34FG_S7_930	177.5	155	166.25
2003_PP34FG_S7_932	180	185	182.5
2003_PP34FG_S7_940	157.5	162.5	160
2003_PP34FG_S7_954	170	182.5	176.25
2003_PP34FG_S7_959	180	170	175
2003_PP34FG_S7_960	152.5	160	156.25
2003_PP34FG_S7_961	182.5	205	193.75
2003_PP34FG_S7_97	147.5	165	156.25
2003_PP34FG_S7_972	205	202.5	203.75
2003_PP34FG_S7_974	157.5	172.5	165
2003_PP34FG_S7_98	167.5	205	186.25
2003_PP34FG_S7_990	187.5	200	193.75
2003_PP34FG_S7_994	182.5	215	198.75
2003_PP34FG_S7_995	165	165	165
